# Supplementary material for: Integrated climate effects on nitrogen cycles in global grasslands
Source: Sci Adv. 2026 May 6;12(19):eaec5940. doi: 10.1126/sciadv.aec5940 (PMC13148316; doi:10.1126/sciadv.aec5940)
Supplement: Supplementary file 2 — Data S1 [file sciadv.aec5940_data_s1.zip]

Archive with 1 entries (1 files):
- aec5940_data_s1.xlsx
