# Supplementary material for: Integrated climate effects on nitrogen cycles in global grasslands
Source: Sci Adv. 2026 May 6;12(19):eaec5940. doi: 10.1126/sciadv.aec5940 (PMC13148316; doi:10.1126/sciadv.aec5940)
Supplement: Supplementary file 2 — Data S1 [file sciadv.aec5940_data_s1.zip › aec5940_data_s1.xlsx]

## Sheet: note
Supplementary Data:
Global and country-level grassland nitrogen budget (1980–2020) from the Coupled Human and Nature System (CHANS) model, including both managed and undisturbed grasslands
S1	Global grassland nitrogen budget
S2	Country-level grassland total nitrogen input
S3	Country-level grassland biological nitrogen fixation (BNF)
S4	Country-level grassland nitrogen deposition
S5	Country-level grassland nitrogen fertilizer
S6	Country-level grassland nitrogen manure
S7	Country-level grassland nitrogen harvest
S8	Country-level grassland nitrogen surplus
S9	Country-level grassland N2O emission
S10	Country-level grassland NH3 emission
S11	Country-level grassland NOx emission
S12	Country-level grassland NO3- loss
S13	Country-level grassland N2 emission
S14	Country-level grassland nitrogen use efficiency (NUE)

## Sheet: S1
Global grassland nitrogen budget
Unit: Tg N	Y1980	Y1981	Y1982	Y1983	Y1984	Y1985	Y1986	Y1987	Y1988	Y1989	Y1990	Y1991	Y1992	Y1993	Y1994	Y1995	Y1996	Y1997	Y1998	Y1999	Y2000	Y2001	Y2002	Y2003	Y2004	Y2005	Y2006	Y2007	Y2008	Y2009	Y2010	Y2011	Y2012	Y2013	Y2014	Y2015	Y2016	Y2017	Y2018	Y2019	Y2020
Total N input	59.4465	59.6955	59.9445	60.1935	60.4425	60.692	60.9414	61.1909	61.4404	61.689	62.1217	62.207	62.8188	62.7374	63.2275	63.7155	64.3408	64.3869	64.8376	65.2143	65.1134	69.0165	69.5658	69.5214	69.677	70.0338	70.55	71.0587	70.8007	70.566	69.886	70.5781	72.096	71.8747	71.9709	71.5812	72.1053	72.5861	71.4533	72.0599	72.2148
1) BNF	37.5182	37.6179	37.7177	37.8174	37.9171	38.0168	38.1165	38.2162	38.3159	38.4148	38.5795	38.6007	38.6992	38.6954	38.9749	38.9441	39.0338	39.2151	39.375	39.3478	39.4267	41.7549	41.6692	41.2081	40.679	40.6835	40.6178	40.4449	40.2021	40.003	39.8851	39.9607	40.9305	40.6806	40.6317	40.2581	40.1371	40.4527	40.2445	40.2731	40.1507
2) N deposition	10.3102	10.369	10.4278	10.4867	10.5455	10.6043	10.6631	10.7219	10.7808	10.8396	10.899	10.9055	11.2571	11.1072	11.0291	11.1645	11.333	11.1471	11.2528	11.3053	11.2995	12.6646	12.7888	12.809	13.1843	13.2096	13.4636	13.6699	13.7411	13.6325	13.7525	14.5373	14.9253	14.9821	15.0142	14.9073	15.4427	15.335	14.3897	14.849	15.0233
3) N fertilizer	4.34235	4.39971	4.45707	4.51444	4.5718	4.62916	4.68653	4.74389	4.80125	4.85862	5.01134	5.06714	5.19303	5.29088	5.50814	5.85071	6.17835	6.32761	6.49995	6.78136	6.52734	6.72673	7.13838	7.44284	7.61148	7.80199	8.06195	8.40759	8.24454	8.27129	7.57832	7.33042	7.15049	7.0382	7.09096	7.07264	7.04326	7.20504	7.17399	7.15957	7.13038
4) N manure	7.27573	7.30882	7.34191	7.37501	7.4081	7.44169	7.47528	7.50887	7.54246	7.57606	7.63186	7.63363	7.66942	7.64383	7.71536	7.7562	7.79556	7.69705	7.70985	7.77982	7.8598	7.87029	7.96945	8.06147	8.20219	8.3388	8.40662	8.53627	8.61293	8.65917	8.67001	8.74967	9.08977	9.17372	9.23407	9.3432	9.48225	9.59335	9.64508	9.77819	9.91043
Unit: Tg N	Y1980	Y1981	Y1982	Y1983	Y1984	Y1985	Y1986	Y1987	Y1988	Y1989	Y1990	Y1991	Y1992	Y1993	Y1994	Y1995	Y1996	Y1997	Y1998	Y1999	Y2000	Y2001	Y2002	Y2003	Y2004	Y2005	Y2006	Y2007	Y2008	Y2009	Y2010	Y2011	Y2012	Y2013	Y2014	Y2015	Y2016	Y2017	Y2018	Y2019	Y2020
Total N output	59.4465	59.6955	59.9445	60.1935	60.4425	60.692	60.9414	61.1909	61.4404	61.689	62.1217	62.207	62.8188	62.7374	63.2275	63.7155	64.3408	64.3869	64.8376	65.2143	65.1134	69.0165	69.5658	69.5214	69.677	70.0338	70.55	71.0587	70.8007	70.566	69.886	70.5781	72.096	71.8747	71.9709	71.5812	72.1053	72.5861	71.4533	72.0599	72.2148
1) N harvest	33.0478	33.1788	33.3098	33.4408	33.5718	33.703	33.8343	33.9656	34.0968	34.2276	34.469	34.5161	34.8291	34.7567	35.0261	35.2953	35.7573	35.822	35.8679	36.0477	35.95	38.1273	38.335	38.5946	38.551	38.8619	39.0818	39.2914	39.3376	39.3117	38.8252	38.8391	39.7551	40.1505	40.1069	39.8783	40.3129	40.3723	39.8195	40.2447	40.3807
2) N surplus	26.3987	26.5167	26.6347	26.7527	26.8707	26.9889	27.1071	27.2254	27.3436	27.4614	27.6526	27.6909	27.9897	27.9807	28.2014	28.4202	28.5834	28.5649	28.9697	29.1666	29.1634	30.8891	31.2308	30.9268	31.126	31.172	31.4682	31.7673	31.463	31.2543	31.0608	31.7389	32.3409	31.7242	31.864	31.7029	31.7924	32.2138	31.6338	31.8151	31.8341
2.1) N2O	0.586597	0.592	0.597402	0.602805	0.608208	0.61362	0.619033	0.624446	0.629859	0.635271	0.639836	0.640987	0.658657	0.666756	0.672532	0.6802	0.648598	0.634345	0.710689	0.726208	0.738741	0.77723	0.819178	0.722546	0.773539	0.739146	0.770144	0.803661	0.73584	0.697346	0.726782	0.865766	0.855696	0.674228	0.709514	0.710361	0.669225	0.745665	0.703146	0.681293	0.666993
2.2) NH3	4.36685	4.39751	4.42817	4.45883	4.48949	4.5202	4.55092	4.58163	4.61235	4.64303	4.67329	4.68014	4.77029	4.80955	4.85073	4.89004	4.74522	4.68359	5.05777	5.13476	5.19672	5.47092	5.67414	5.197	5.42537	5.26408	5.41369	5.573	5.23794	5.04657	5.17735	5.84619	5.83745	4.95718	5.12603	5.11742	4.9171	5.29889	5.08741	4.98533	4.91367
2.3) NOx	1.89001	1.89316	1.89631	1.89945	1.9026	1.90575	1.90885	1.91201	1.91504	1.91821	1.92112	1.92538	1.99215	2.02447	2.03089	2.04179	1.87899	1.79732	2.12832	2.1725	2.24761	2.40361	2.54573	2.07379	2.27794	2.09723	2.2069	2.31324	2.01945	1.8398	2.02798	2.66039	2.59957	1.78506	1.9339	1.93291	1.74157	2.05914	1.86614	1.75689	1.68488
2.4) NO3- (leaching and runoff)	1.7128	1.72755	1.7423	1.75705	1.7718	1.78661	1.80142	1.81623	1.83104	1.84585	1.88108	1.89162	1.91939	1.93429	1.98343	2.05191	2.11744	2.13274	2.16622	2.22703	2.19003	2.22823	2.31678	2.38461	2.4334	2.48572	2.54229	2.62244	2.60186	2.61258	2.48574	2.44984	2.45906	2.44878	2.46609	2.47634	2.48829	2.5321	2.53282	2.54679	2.55792
2.5) N2	17.8425	17.9065	17.9705	18.0346	18.0986	18.1627	18.2269	18.291	18.3553	18.4191	18.5373	18.5527	18.6492	18.5456	18.6639	18.7563	19.1932	19.3169	18.9067	18.9061	18.7903	20.0092	19.875	20.5488	20.2158	20.5858	20.5352	20.4549	20.8679	21.058	20.643	19.9168	20.5891	21.8589	21.6285	21.4659	21.9762	21.578	21.4442	21.8448	22.0106
Unit: %	Y1980	Y1981	Y1982	Y1983	Y1984	Y1985	Y1986	Y1987	Y1988	Y1989	Y1990	Y1991	Y1992	Y1993	Y1994	Y1995	Y1996	Y1997	Y1998	Y1999	Y2000	Y2001	Y2002	Y2003	Y2004	Y2005	Y2006	Y2007	Y2008	Y2009	Y2010	Y2011	Y2012	Y2013	Y2014	Y2015	Y2016	Y2017	Y2018	Y2019	Y2020
NUE	0.555925	0.555801	0.555677	0.555555	0.555434	0.555313	0.555194	0.555075	0.554958	0.554841	0.554863	0.554859	0.554438	0.554003	0.553969	0.553951	0.555749	0.556355	0.553196	0.552758	0.552114	0.552438	0.551061	0.555148	0.553281	0.554901	0.553959	0.552943	0.555611	0.557091	0.55555	0.5503	0.551419	0.558618	0.557266	0.557105	0.559084	0.556199	0.557281	0.55849	0.559174

## Sheet: S2
Country-level grassland total nitrogen input: Unit Tg N
	Country name	Area Code	ISO-3	region_11	Income group	Continent	Y1980	Y1981	Y1982	Y1983	Y1984	Y1985	Y1986	Y1987	Y1988	Y1989	Y1990	Y1991	Y1992	Y1993	Y1994	Y1995	Y1996	Y1997	Y1998	Y1999	Y2000	Y2001	Y2002	Y2003	Y2004	Y2005	Y2006	Y2007	Y2008	Y2009	Y2010	Y2011	Y2012	Y2013	Y2014	Y2015	Y2016	Y2017	Y2018	Y2019	Y2020
1	Afghanistan	2	AFG	OA	Low income	Asia	0.735637	0.720442	0.705247	0.690052	0.674857	0.659662	0.644466	0.629271	0.614076	0.598881	0.581313	0.57802	0.541491	0.542608	0.502127	0.502733	0.503016	0.505393	0.509951	0.515647	0.512711	0.489867	0.504764	0.502539	0.508165	0.508077	0.510396	0.503109	0.513872	0.516997	0.536365	0.554739	0.545061	0.560559	0.596684	0.546906	0.627636	0.6626	0.575799	0.618777	0.625366
2	Albania	3	ALB	Europe	Upper middle income	Europe	0.018378	0.0182675	0.018157	0.0180465	0.0179359	0.0178254	0.0177149	0.0176044	0.0174938	0.0173833	0.0181862	0.016816	0.0160374	0.0165871	0.0192464	0.0191372	0.0175103	0.0166849	0.0168625	0.0183755	0.0185739	0.0219809	0.0227899	0.0228374	0.0219922	0.0229386	0.0222667	0.0220483	0.0231721	0.0220345	0.0223125	0.0240429	0.0239944	0.0238304	0.0234134	0.0243158	0.0244923	0.0244026	0.0226154	0.0230946	0.0230019
3	Algeria	4	DZA	MENA	Lower middle income	Africa	0.49754	0.50081	0.50408	0.507351	0.510621	0.513891	0.517162	0.520432	0.523703	0.526973	0.533659	0.530584	0.532259	0.537299	0.546038	0.542525	0.539162	0.54204	0.548968	0.54854	0.554954	0.557964	0.557324	0.560035	0.594828	0.599896	0.608971	0.616936	0.618013	0.639661	0.646241	0.665798	0.673256	0.684535	0.690932	0.689288	0.701027	0.678375	0.688764	0.683408	0.690145
4	Angola	7	AGO	SSA	Lower middle income	Africa	0.587388	0.588626	0.589864	0.591102	0.59234	0.593578	0.594816	0.596054	0.597292	0.598529	0.599472	0.602148	0.602023	0.603593	0.603759	0.600373	0.603374	0.607585	0.60878	0.616297	0.617546	0.626339	0.630776	0.636449	0.643892	0.637714	0.646727	0.655996	0.66872	0.678966	0.694034	0.705369	0.718194	0.722549	0.723602	0.730505	0.721295	0.721591	0.726039	0.726292	0.725615
5	Antigua and Barbuda	8	ATG	LA	High income	Americas	0.00013513	0.000137683	0.000140236	0.000142789	0.000145343	0.000147896	0.000150449	0.000153002	0.000155555	0.000158108	0.000162172	0.000163116	0.000163241	0.000167331	0.000172656	0.000178465	0.000181697	0.000186035	0.000188584	0.000191024	0.000192229	0.000203306	0.000205646	0.000208093	0.000210561	0.000210846	0.000211963	0.000212581	0.000208792	0.000206567	0.00015421	0.000154638	0.000154531	0.000154946	0.000154966	0.000154751	0.000155006	0.000155085	0.000154626	0.000143471	0.000140172
6	Argentina	9	ARG	LA	Upper middle income	Americas	1.74344	1.74561	1.74779	1.74996	1.75214	1.75432	1.75649	1.75867	1.76084	1.76302	1.76588	1.76433	1.77453	1.76812	1.78627	1.78267	1.7893	1.78258	1.7687	1.77746	1.77689	1.83541	1.85851	1.89239	1.90421	1.87233	1.8736	1.86719	1.82281	1.74215	1.72895	1.72979	1.70668	1.70244	1.68367	1.63531	1.66936	1.66458	1.6068	1.6359	1.64707
7	Armenia	1	ARM	FSU	Upper middle income	Asia	0.0311054	0.0299825	0.0288597	0.0277369	0.0266141	0.0259913	0.0253685	0.0247456	0.0241228	0.0235	0.0226381	0.0220479	0.0227307	0.0191293	0.0176314	0.0185413	0.0185309	0.0191687	0.0186211	0.0184789	0.0185439	0.0185868	0.0208267	0.0215939	0.0234016	0.0253029	0.0333776	0.0309477	0.0314479	0.0318423	0.0300416	0.0307162	0.0330102	0.0337375	0.0337239	0.0375184	0.0456749	0.0385913	0.0396042	0.0387573	0.0407612
8	Australia	10	AUS	Oceania	High income	Oceania	6.89769	6.86872	6.83975	6.81078	6.78182	6.75285	6.72388	6.69491	6.66594	6.63697	6.57591	6.54045	6.57814	6.47912	6.60224	6.52557	6.546	6.47572	6.50429	6.34668	6.36001	6.36201	6.24308	6.12105	5.51586	5.70462	5.70276	5.55171	5.3929	5.27616	5.16285	5.44753	5.34188	5.15826	5.21097	4.8163	4.75164	5.18826	4.92249	4.99121	4.88507
9	Austria	11	AUT	Europe	High income	Europe	0.104071	0.101714	0.0993577	0.0970011	0.0946446	0.092288	0.0899314	0.0875749	0.0852183	0.0828618	0.080231	0.0789277	0.0756226	0.0727961	0.071504	0.0706491	0.0722721	0.0695094	0.0692467	0.067096	0.0661291	0.0708528	0.0690013	0.0688184	0.0677861	0.0686256	0.0667947	0.0634424	0.0621249	0.0599604	0.0619963	0.0641309	0.0671531	0.0679639	0.0684304	0.0751865	0.0734654	0.0725484	0.0695144	0.0682127	0.0659934
10	Azerbaijan	52	AZE	FSU	Upper middle income	Asia	0.0469442	0.0501906	0.0534371	0.0566835	0.05993	0.0631765	0.0664229	0.0696694	0.0729158	0.0761623	0.079458	0.0778952	0.0952238	0.0835083	0.0806402	0.079375	0.0696574	0.0722265	0.0717607	0.0731002	0.0700651	0.0732446	0.076859	0.0774557	0.0827233	0.0838429	0.0863586	0.0821842	0.0896665	0.0833892	0.080585	0.0870069	0.089839	0.0889974	0.0964844	0.121535	0.118365	0.106783	0.125323	0.115778	0.115253
11	Bahamas	12	BHS	LA	High income	Americas	0.00012944	0.000127975	0.00012651	0.000125045	0.000123581	0.000122116	0.000120651	0.000119186	0.000117721	0.000116257	0.000117451	0.000107518	0.000112449	0.00011127	0.000103395	0.000138808	0.000167307	0.000149357	0.000193621	0.000129766	0.000129537	0.000150805	0.000149367	0.000163141	0.000164748	0.000165017	0.000165246	0.000165633	0.000166007	0.000164146	0.000163935	0.000165813	0.000169287	0.000167546	0.000168915	0.000170807	0.000174337	0.000176656	0.000177101	0.000178291	0.000180438
12	Bahrain	13	BHR	MENA	High income	Asia	0.000235307	0.000233963	0.000232619	0.000231274	0.00022993	0.000228586	0.000227241	0.000225897	0.000224553	0.000223208	0.000222038	0.000218928	0.000220607	0.000217947	0.000214458	0.000206773	0.000214589	0.000216178	0.000219262	0.000223433	0.000221435	0.000222898	0.00026345	0.000258653	0.000259526	0.000256776	0.000257365	0.000247333	0.000235364	0.000232899	0.000254641	0.0002614	0.000264115	0.000269253	0.000263041	0.000267479	0.000274614	0.000282746	0.000291414	0.00030004	0.000282405
13	Bangladesh	16	BGD	OA	Lower middle income	Asia	0.0469972	0.0506472	0.0542972	0.0579473	0.0615973	0.0652473	0.0688974	0.0725474	0.0761974	0.0798474	0.0837992	0.0871101	0.09037	0.0942075	0.0987064	0.104302	0.107306	0.10861	0.107232	0.110532	0.113121	0.20492	0.210544	0.209108	0.211988	0.209843	0.214191	0.21486	0.22437	0.229318	0.223438	0.231515	0.234365	0.231696	0.237876	0.241051	0.238534	0.240008	0.247837	0.243189	0.245676
14	Barbados	14	BRB	LA	High income	Americas	0.000332957	0.000329531	0.000326105	0.000322679	0.000319253	0.000315828	0.000312402	0.000308976	0.00030555	0.000302124	0.000298127	0.000297492	0.000292868	0.000282	0.000288743	0.000297197	0.000305775	0.000294487	0.000291136	0.00028123	0.00027182	0.000292238	0.000281352	0.000277126	0.000283455	0.000277438	0.000268851	0.000266565	0.000269735	0.000273561	0.000275492	0.000274678	0.000276688	0.000277612	0.000272744	0.000277384	0.000292812	0.000296595	0.00028252	0.000287124	0.000285852
15	Belarus	57	BLR	FSU	Upper middle income	Europe	0.153792	0.151701	0.149611	0.14752	0.14543	0.143339	0.141248	0.139158	0.137067	0.134976	0.13239	0.13122	0.129344	0.120217	0.107713	0.106507	0.107049	0.107626	0.105777	0.102846	0.101635	0.140732	0.136066	0.141354	0.145494	0.152549	0.161363	0.157235	0.16422	0.164624	0.167637	0.161807	0.157046	0.150522	0.142926	0.142156	0.13204	0.134702	0.131472	0.130828	0.129371
16	Belgium	255	BEL	Europe	High income	Europe	0.164052	0.159349	0.154646	0.149943	0.145239	0.140536	0.135833	0.131129	0.126426	0.121723	0.11742	0.113116	0.106103	0.101931	0.0995917	0.0970227	0.0976175	0.0950803	0.0931914	0.0911212	0.0280633	0.0307284	0.100285	0.100208	0.0969086	0.0952965	0.092639	0.0979235	0.0897938	0.0982231	0.100205	0.0931453	0.0873967	0.0830797	0.0795981	0.0752295	0.0687908	0.0623903	0.0573983	0.052518	0.054927
17	Belize	23	BLZ	LA	Lower middle income	Americas	0.000991113	0.000996864	0.00100262	0.00100837	0.00101412	0.00101987	0.00102562	0.00103137	0.00103712	0.00104288	0.00104921	0.00103159	0.00110319	0.00104969	0.00105022	0.00098328	0.000994243	0.0010024	0.00103473	0.00107396	0.00106418	0.00125512	0.00136375	0.00144218	0.00125321	0.00126145	0.00129025	0.00131253	0.00134119	0.00143952	0.00150694	0.00158469	0.00161085	0.00178554	0.00174985	0.00177	0.00179835	0.00174455	0.0016942	0.00175332	0.00179206
18	Benin	53	BEN	SSA	Lower middle income	Africa	0.0142423	0.0145359	0.0148294	0.0151229	0.0154164	0.0157099	0.0160034	0.0162969	0.0165905	0.016884	0.0171888	0.0176336	0.0176759	0.0177022	0.0186221	0.0177073	0.0187589	0.0189083	0.0189061	0.0192872	0.0199368	0.0281177	0.0287056	0.0291519	0.0291944	0.0293073	0.0290603	0.0293549	0.0290147	0.0292854	0.0294664	0.0295441	0.0300706	0.0304812	0.0308726	0.0311744	0.0317441	0.0320118	0.0326219	0.0331925	0.0337456
19	Bermuda	17	BMU	#N/A	High income	Americas	0	0	0	0	0	0	0	0	0	0	0	0	0	0	0	0	0	0	0	0	0	1.09495e-06	1.09495e-06	1.07754e-06	1.05046e-06	1.03885e-06	1.00209e-06	1.00016e-06	7.4093e-07	7.27388e-07	7.02239e-07	6.81001e-07	6.73284e-07	6.57851e-07	6.55922e-07	6.53992e-07	6.46276e-07	6.40488e-07	6.38559e-07	6.40488e-07	6.32771e-07
20	Bhutan	18	BTN	OA	Lower middle income	Asia	0.00794283	0.00815239	0.00836195	0.00857151	0.00878107	0.00899063	0.00920019	0.00940975	0.00961931	0.00982887	0.00958238	0.0107349	0.0104605	0.0105215	0.0106668	0.0124763	0.0125009	0.012495	0.0125528	0.0128001	0.0125741	0.0124083	0.0123555	0.0126052	0.0127269	0.0131565	0.0131195	0.013317	0.0132146	0.0134209	0.0136448	0.0138761	0.0139348	0.0139942	0.013908	0.0140729	0.0140966	0.0140053	0.0143951	0.0142359	0.0141857
21	Bolivia (Plurinational State of)	19	BOL	LA	Lower middle income	Americas	0.483232	0.48794	0.492648	0.497356	0.502064	0.506773	0.511481	0.516189	0.520897	0.525605	0.526751	0.535773	0.539183	0.546676	0.552454	0.557804	0.560068	0.561966	0.563903	0.562175	0.566174	0.563957	0.568445	0.559169	0.562701	0.572846	0.578929	0.58791	0.596446	0.602901	0.611893	0.615028	0.615809	0.625666	0.619375	0.62432	0.627382	0.629958	0.618944	0.625925	0.629078
22	Bosnia and Herzegovina	80	BIH	#N/A	Upper middle income	Europe	0.0516873	0.049909	0.0481306	0.0463522	0.0445739	0.0427955	0.0410171	0.0392388	0.0374604	0.035682	0.0336979	0.0327149	0.0297849	0.0284857	0.024574	0.0234943	0.0223904	0.0247552	0.0252078	0.0245619	0.0264621	0.0258005	0.0262051	0.0263834	0.0274664	0.0283039	0.0293011	0.028532	0.0286835	0.029127	0.0292065	0.0323725	0.0316011	0.0320318	0.0315822	0.0332635	0.033367	0.0325124	0.028023	0.0307489	0.0322426
23	Botswana	20	BWA	SSA	Upper middle income	Africa	0.387174	0.386143	0.385112	0.384082	0.383051	0.38202	0.380989	0.379958	0.378927	0.377897	0.377691	0.374943	0.375123	0.37251	0.374814	0.383424	0.377867	0.380579	0.38482	0.387099	0.387224	0.38587	0.38176	0.380265	0.382458	0.385392	0.385676	0.386293	0.39029	0.390328	0.393192	0.393891	0.390753	0.391755	0.386808	0.388631	0.387833	0.383892	0.375194	0.37903	0.380535
24	Brazil	21	BRA	Brazil	Upper middle income	Americas	3.50067	3.52343	3.54619	3.56894	3.5917	3.61446	3.63721	3.65997	3.68273	3.70548	3.71179	3.75732	3.7763	3.79489	3.83505	3.8621	3.81618	3.83997	3.84657	3.87311	3.91203	4.02717	4.11547	4.21083	4.33286	4.32178	4.34903	4.45472	4.47684	4.44392	4.42845	4.51195	4.528	4.58435	4.64936	4.61908	4.70282	4.81515	4.71521	4.7769	4.77808
25	Brunei Darussalam	26	BRN	MENA	High income	Asia	0.000168482	0.000171506	0.00017453	0.000177553	0.000180577	0.000183601	0.000186624	0.000189648	0.000192672	0.000195695	0.000196752	0.000197377	0.000210385	0.000213645	0.000213411	0.000198529	0.000198064	0.00023773	0.000265099	0.00032049	0.000366135	0.000419891	0.000396437	0.000435856	0.000471212	0.000437003	0.000466484	0.000498812	0.000503523	0.000502016	0.000527981	0.000508487	0.000577487	0.000625762	0.000575294	0.000577837	0.000592964	0.000567574	0.000598787	0.000562842	0.000627007
26	Bulgaria	27	BGR	Europe	Upper middle income	Europe	0.159684	0.151524	0.143363	0.135202	0.127041	0.11888	0.110719	0.102558	0.0943975	0.0862367	0.0788246	0.0711549	0.0586378	0.0538278	0.054446	0.0532114	0.0500734	0.0475844	0.0493355	0.048098	0.0483084	0.0494922	0.049678	0.051981	0.0508965	0.0523568	0.0500485	0.0495262	0.0489356	0.045376	0.0464407	0.0533635	0.0497983	0.0484987	0.0523711	0.0580489	0.0648854	0.0670888	0.066828	0.0730359	0.0772255
27	Burkina Faso	233	BFA	SSA	Low income	Africa	0.105278	0.106513	0.107747	0.108981	0.110216	0.11145	0.112685	0.113919	0.115153	0.116388	0.117308	0.119207	0.120217	0.121277	0.122844	0.124099	0.125332	0.127936	0.128628	0.129797	0.130578	0.141008	0.1428	0.156655	0.158784	0.161741	0.163334	0.165193	0.168062	0.169329	0.172043	0.17368	0.176224	0.178748	0.180571	0.182939	0.187411	0.188477	0.189083	0.191986	0.194074
28	Burundi	29	BDI	SSA	Low income	Africa	0.0231497	0.0227301	0.0223104	0.0218907	0.0214711	0.0210514	0.0206317	0.0202121	0.0197924	0.0193727	0.0183439	0.0183055	0.0183043	0.0180856	0.0177834	0.0170951	0.0162301	0.0156115	0.0142669	0.0136523	0.0134543	0.0144486	0.0137193	0.013937	0.0144582	0.0148767	0.0155485	0.0158666	0.0166581	0.0171583	0.0181346	0.0192403	0.0201381	0.0218213	0.0221557	0.0210034	0.0234393	0.0257395	0.0245983	0.0238848	0.0242227
29	Cambodia	115	KHM	OA	Lower middle income	Asia	0.0126265	0.0135893	0.0145521	0.0155149	0.0164777	0.0174405	0.0184033	0.0193661	0.0203289	0.0212917	0.0219052	0.0233378	0.0245615	0.0250289	0.0262156	0.0283435	0.0284494	0.0291695	0.0298416	0.0302092	0.0342314	0.0363245	0.0385993	0.0408177	0.044221	0.0481476	0.0492708	0.0495235	0.0498902	0.0508615	0.0495593	0.0495675	0.0474113	0.0482575	0.0481685	0.0483418	0.0488793	0.0476392	0.0491552	0.048227	0.0483582
30	Cameroon	32	CMR	SSA	Lower middle income	Africa	0.0646289	0.0646696	0.0647102	0.0647508	0.0647914	0.064832	0.0648727	0.0649133	0.0649539	0.0649945	0.0653333	0.0647682	0.0649613	0.0651971	0.0655981	0.0655505	0.0659132	0.0669213	0.0678785	0.070998	0.0741332	0.0907094	0.0898841	0.090795	0.0922551	0.0926087	0.0924827	0.0933086	0.0889956	0.0894962	0.0921512	0.0949117	0.0958871	0.097867	0.0965201	0.0978044	0.0987717	0.0988756	0.0974168	0.0988159	0.0991542
31	Canada	33	CAN	NA	High income	Americas	0.334123	0.33559	0.337058	0.338526	0.339993	0.341461	0.342929	0.344396	0.345864	0.347332	0.347862	0.350721	0.353129	0.362474	0.371826	0.387692	0.401371	0.412022	0.419568	0.432664	0.435394	0.558148	0.598372	0.617745	0.630014	0.673693	0.632033	0.682803	0.657575	0.646828	0.502284	0.510234	0.513547	0.495828	0.492205	0.489281	0.481808	0.478475	0.479741	0.470586	0.466714
32	Central African Republic	37	CAF	SSA	Low income	Africa	0.0551098	0.0560552	0.0570007	0.0579462	0.0588917	0.0598372	0.0607827	0.0617281	0.0626736	0.0636191	0.0641027	0.0660024	0.0666798	0.0672848	0.0664699	0.0669642	0.0673823	0.0684168	0.0694186	0.0697652	0.0706528	0.0763335	0.0767875	0.077856	0.0788214	0.0805409	0.081728	0.0840395	0.0846448	0.0857536	0.087032	0.0922139	0.0920219	0.0924554	0.0933409	0.093645	0.0963388	0.0948743	0.0915829	0.0940444	0.0954816
33	Chile	40	CHL	LA	High income	Americas	0.180901	0.184394	0.187887	0.19138	0.194873	0.198366	0.201859	0.205352	0.208845	0.212338	0.21741	0.217486	0.221463	0.227307	0.230289	0.235642	0.239486	0.240393	0.240437	0.245428	0.247126	0.248053	0.259374	0.254032	0.277407	0.267495	0.274404	0.284223	0.294218	0.280571	0.274305	0.254468	0.248951	0.242919	0.236229	0.2398	0.221945	0.206595	0.199312	0.201624	0.197665
34	China	351	CHN	China	Upper middle income	Asia	6.48585	6.58775	6.68965	6.79155	6.89345	6.99535	7.09725	7.19915	7.30105	7.40295	7.41936	7.59729	7.75439	7.78619	8.03274	8.4973	8.79039	8.45306	8.54716	8.71561	8.65839	8.97985	9.22296	9.30823	9.50852	9.60951	9.71698	9.84787	9.9436	10.0164	9.85882	9.68005	9.49603	9.32293	9.2118	9.1401	9.22507	9.14878	9.18127	9.17598	9.23931
35	Colombia	44	COL	LA	Upper middle income	Americas	0.786085	0.792841	0.799597	0.806352	0.813108	0.819864	0.82662	0.833375	0.840131	0.846887	0.858173	0.861823	0.8656	0.872636	0.876843	0.882991	0.899771	0.900478	0.90836	0.894212	0.881292	0.831677	0.838145	0.849203	0.858395	0.877624	0.886841	0.901106	0.905771	0.907294	0.919397	0.894599	0.907196	0.929957	0.950386	0.934309	0.943473	0.931538	0.931619	0.945737	0.94394
36	Congo	46	COG	SSA	Lower middle income	Africa	0.171179	0.171496	0.171813	0.17213	0.172448	0.172765	0.173082	0.1734	0.173717	0.174034	0.174049	0.1754	0.174431	0.17543	0.173505	0.173616	0.174902	0.173339	0.172314	0.172154	0.177941	0.182932	0.180338	0.185962	0.190992	0.194449	0.201904	0.206679	0.214508	0.218039	0.224707	0.227749	0.235825	0.234999	0.23283	0.234466	0.237191	0.238597	0.237801	0.238204	0.237849
37	Cook Islands	47	COK	#N/A	NA	Oceania	1.70912e-05	1.70912e-05	1.70912e-05	1.70912e-05	1.70912e-05	1.70912e-05	1.70912e-05	1.70912e-05	1.70912e-05	1.70912e-05	1.70912e-05	1.70912e-05	1.84906e-05	2.13994e-05	2.3948e-05	2.29386e-05	1.94256e-05	1.86895e-05	2.01005e-05	1.74915e-05	1.6977e-05	1.50665e-05	1.41362e-05	1.32438e-05	1.32652e-05	1.33003e-05	1.33544e-05	1.34469e-05	1.35712e-05	1.35218e-05	1.34997e-05	1.34995e-05	1.35406e-05	1.35044e-05	1.35016e-05	1.32643e-05	1.31128e-05	1.28148e-05	1.29083e-05	1.25046e-05	1.2041e-05
38	Costa Rica	48	CRI	LA	Upper middle income	Americas	0.0412195	0.0406191	0.0400186	0.0394182	0.0388177	0.0382173	0.0376168	0.0370164	0.0364159	0.0358155	0.0346792	0.0348177	0.0343564	0.0337606	0.0323719	0.0346882	0.0337793	0.0328923	0.032479	0.0308439	0.0296516	0.0290569	0.0286615	0.0284652	0.0278436	0.0282319	0.0281738	0.0289904	0.0294247	0.0288691	0.0295872	0.0304451	0.0303319	0.0301454	0.0295752	0.0294457	0.0304086	0.0301825	0.0312326	0.031153	0.0303735
39	Côte d'Ivoire	107	CIV	SSA	Lower middle income	Africa	0.242274	0.2425	0.242726	0.242951	0.243177	0.243402	0.243628	0.243853	0.244079	0.244304	0.244517	0.244752	0.24501	0.245209	0.245417	0.245628	0.245734	0.245983	0.246089	0.246218	0.24622	0.269322	0.269542	0.269586	0.273458	0.273611	0.273518	0.274031	0.274404	0.274552	0.27462	0.273753	0.274348	0.275554	0.275779	0.27597	0.277159	0.27827	0.279198	0.280273	0.281072
40	Croatia	98	HRV	Europe	High income	Europe	0.0508423	0.0505912	0.05034	0.0500889	0.0498378	0.0495866	0.0493355	0.0490844	0.0488332	0.0485821	0.0491219	0.0468773	0.0478608	0.0417077	0.0409342	0.0400059	0.0340755	0.0392543	0.0327982	0.0332101	0.0194581	0.0189792	0.021884	0.0217463	0.0242677	0.0226024	0.029249	0.0311186	0.0376921	0.0212908	0.0244968	0.0288004	0.0258325	0.0291191	0.0303997	0.0339894	0.0316736	0.0372181	0.0348544	0.0358264	0.0344886
41	Cuba	49	CUB	LA	Upper middle income	Americas	0.112785	0.109708	0.106631	0.103554	0.100477	0.0973998	0.0943228	0.0912458	0.0881688	0.0850918	0.083054	0.0800251	0.0763417	0.0713821	0.0695079	0.0668705	0.0679828	0.0674015	0.067938	0.0666146	0.0664452	0.0669893	0.0666173	0.0667786	0.0656022	0.0666905	0.0684856	0.0699051	0.0704388	0.0701965	0.0701157	0.0709837	0.0734876	0.0723049	0.0737719	0.0728098	0.0734772	0.0722744	0.0715243	0.0733167	0.0721074
42	Cyprus	50	CYP	Europe	High income	Asia	0.00300309	0.00293663	0.00287017	0.0028037	0.00273724	0.00267078	0.00260431	0.00253785	0.00247139	0.00240492	0.00232458	0.00219438	0.00234443	0.00216336	0.00200181	0.00188889	0.00183861	0.0016858	0.00163439	0.00153428	0.00160641	0.00176264	0.00186436	0.00174436	0.00169035	0.00155393	0.00158606	0.00157222	0.00155026	0.0015712	0.00177712	0.00183503	0.00199352	0.00186706	0.00193704	0.0021602	0.00230443	0.00248948	0.00258362	0.00277647	0.0028699
43	Czechia	167	CZE	Europe	High income	Europe	0.058843	0.0575131	0.0561832	0.0548533	0.0535234	0.0521935	0.0508636	0.0495337	0.0482038	0.0468739	0.0479504	0.0416549	0.0423755	0.0406237	0.0409805	0.040611	0.0440583	0.0425924	0.0414903	0.0414319	0.0425712	0.0443527	0.0355028	0.0360814	0.0338793	0.0324408	0.0320965	0.0332904	0.0325663	0.0314976	0.0316373	0.0314291	0.0329803	0.0324987	0.0317566	0.033608	0.0325769	0.0326592	0.0342789	0.033545	0.0333717
44	Democratic Republic of the Congo	250	COD	SSA	Low income	Africa	0.344061	0.344236	0.344411	0.344585	0.34476	0.344935	0.34511	0.345284	0.345459	0.345634	0.346745	0.344593	0.346185	0.346705	0.348903	0.350053	0.350952	0.352374	0.352976	0.352676	0.358123	0.378013	0.38077	0.384575	0.388315	0.392809	0.396852	0.402379	0.406612	0.411366	0.415925	0.428822	0.443008	0.440432	0.449187	0.444657	0.450242	0.44767	0.432461	0.44132	0.445399
45	Denmark	54	DNK	Europe	High income	Europe	0.178248	0.173555	0.168862	0.164168	0.159475	0.154782	0.150088	0.145395	0.140702	0.136008	0.132981	0.127264	0.117332	0.11585	0.117182	0.112736	0.112739	0.10946	0.103697	0.100108	0.0863411	0.0823651	0.0715642	0.0642821	0.051862	0.0445153	0.0374991	0.0372994	0.0364275	0.033437	0.0358305	0.0388967	0.0405913	0.0418703	0.046434	0.0494473	0.0532565	0.0546676	0.052674	0.0568142	0.0589513
46	Dominica	55	DMA	LA	Upper middle income	Americas	0.000119641	0.000119955	0.000120268	0.000120582	0.000120896	0.00012121	0.000121523	0.000121837	0.000122151	0.000122465	0.000123267	0.000122565	0.000123226	0.000123705	0.000124266	0.00012412	0.000124237	0.000124239	0.000124241	0.000124242	0.000124244	0.000140274	0.000140304	0.000140079	0.000139729	0.000139596	0.000139421	0.000139513	0.00013935	0.000141551	0.000141848	0.00014286	0.000143798	0.000144197	0.000143101	0.000144322	0.000142965	0.000142898	0.000143432	0.00014478	0.000145051
47	Dominican Republic	56	DOM	LA	Upper middle income	Americas	0.0288522	0.0291795	0.0295067	0.0298339	0.0301611	0.0304883	0.0308156	0.0311428	0.03147	0.0317972	0.0318411	0.0327887	0.0328405	0.0330702	0.0334767	0.033472	0.0345613	0.0351506	0.0352889	0.0335674	0.0331903	0.0361982	0.0391594	0.038193	0.0399769	0.0398102	0.0408757	0.0427486	0.0425802	0.0428495	0.0436202	0.0433662	0.0430673	0.0433308	0.0437431	0.044536	0.0450566	0.0453632	0.0463098	0.0460635	0.0462828
48	Ecuador	58	ECU	LA	Upper middle income	Americas	0.0910682	0.0928167	0.0945652	0.0963138	0.0980623	0.0998109	0.101559	0.103308	0.105056	0.106805	0.108131	0.110046	0.111846	0.113832	0.117	0.118213	0.119642	0.124164	0.1221	0.118064	0.113975	0.122848	0.117437	0.114202	0.119996	0.118458	0.120243	0.117304	0.120046	0.123674	0.125599	0.124645	0.128392	0.124921	0.0877905	0.085713	0.0852137	0.0863643	0.0857579	0.082865	0.0834986
49	Egypt	59	EGY	MENA	Lower middle income	Africa	0.0243845	0.0262878	0.0281912	0.0300946	0.0319979	0.0339013	0.0358047	0.037708	0.0396114	0.0415148	0.0417986	0.04668	0.0482668	0.0512443	0.0530288	0.0581629	0.0618189	0.0644389	0.0674788	0.0718478	0.0786729	0.0958895	0.103614	0.109303	0.118038	0.118991	0.121102	0.118493	0.11865	0.117788	0.109544	0.105721	0.0986226	0.0922347	0.0869571	0.0828364	0.0831707	0.0802918	0.0780754	0.0565117	0.0555377
50	El Salvador	60	SLV	LA	Lower middle income	Americas	0.0149426	0.0148685	0.0147945	0.0147205	0.0146465	0.0145725	0.0144985	0.0144244	0.0143504	0.0142764	0.0141546	0.0141709	0.0141496	0.0138525	0.0139422	0.0132853	0.0138681	0.013291	0.0127204	0.0130844	0.0127006	0.0165488	0.0168115	0.016524	0.0162157	0.0158917	0.017902	0.0181398	0.0182241	0.0179603	0.0179756	0.0170912	0.0174168	0.016419	0.0168671	0.0170591	0.0166271	0.0162661	0.0157367	0.0154287	0.0156879
51	Eritrea	178	ERI	SSA	Low income	Africa	0.117606	0.117456	0.117306	0.117156	0.117006	0.116856	0.116705	0.116555	0.116405	0.116255	0.11567	0.115765	0.117492	0.114598	0.116475	0.117508	0.120404	0.122928	0.123383	0.123996	0.124872	0.125537	0.125292	0.126625	0.126233	0.12644	0.12557	0.127061	0.127644	0.127162	0.127018	0.129112	0.129463	0.130872	0.13146	0.131821	0.131949	0.131908	0.132167	0.132091	0.132172
52	Estonia	63	EST	Europe	High income	Europe	0.0103314	0.0104182	0.0105049	0.0105917	0.0106784	0.0107652	0.010852	0.0109387	0.0110255	0.0111122	0.0100046	0.0100046	0.0131588	0.0113816	0.00800705	0.00612381	0.00566812	0.00599582	0.00663003	0.00565386	0.00574398	0.0130862	0.00954595	0.0123264	0.0113204	0.012567	0.0130802	0.013389	0.0139123	0.0127137	0.0140602	0.0148575	0.0156492	0.016204	0.0174464	0.0176194	0.0179489	0.0184992	0.0181136	0.0188911	0.0189494
53	Ethiopia	238	ETH	SSA	Low income	Africa	0.503552	0.5008	0.498049	0.495297	0.492546	0.489794	0.487043	0.484291	0.48154	0.478788	0.471445	0.475841	0.479216	0.461114	0.4636	0.464586	0.475958	0.481724	0.502209	0.497717	0.484323	0.513539	0.549678	0.54115	0.553407	0.568562	0.594835	0.642493	0.654774	0.668911	0.693594	0.696633	0.71643	0.73342	0.755403	0.762475	0.785012	0.798421	0.797469	0.84267	0.868109
54	Fiji	66	FJI	Oceania	Upper middle income	Oceania	0.00401963	0.0041344	0.00424918	0.00436395	0.00447873	0.0045935	0.00470828	0.00482305	0.00493783	0.0050526	0.00518229	0.00528164	0.00534106	0.00552352	0.00565499	0.00578749	0.005758	0.00579525	0.00576632	0.0056833	0.00569825	0.00594328	0.00586369	0.00572277	0.00589422	0.00578746	0.00579148	0.00582075	0.00582941	0.00585136	0.00588453	0.00590922	0.00595506	0.0060095	0.00469031	0.00474698	0.00476896	0.00491089	0.00495688	0.00515989	0.0050348
55	Finland	67	FIN	Europe	High income	Europe	0.014735	0.0179908	0.0212466	0.0245024	0.0277582	0.031014	0.0342699	0.0375257	0.0407815	0.0440373	0.0510991	0.0465145	0.0524398	0.0555025	0.0634819	0.0674802	0.0687139	0.0730238	0.076512	0.0809743	0.0754091	0.0823882	0.0859538	0.0781399	0.0800004	0.0851329	0.0710531	0.0807107	0.0949318	0.0762043	0.0861296	0.0589722	0.0559952	0.052851	0.0528476	0.0495518	0.0453272	0.0432235	0.0405359	0.0395562	0.0368219
56	France	68	FRA	Europe	High income	Europe	0.651143	0.641906	0.63267	0.623433	0.614196	0.604959	0.595722	0.586485	0.577248	0.568012	0.557325	0.618787	0.626205	0.672105	0.734189	0.79823	0.88093	0.93031	0.981838	1.05715	0.969414	1.0456	0.969727	0.990407	0.956677	0.907083	0.889238	0.934959	0.858489	0.804557	0.734748	0.716783	0.729183	0.754604	0.739666	0.756028	0.753652	0.753828	0.734737	0.725485	0.725594
57	French Polynesia	70	PYF	Oceania	High income	Oceania	0.000421561	0.000424054	0.000426547	0.000429041	0.000431534	0.000434028	0.000436521	0.000439014	0.000441508	0.000444001	0.000446747	0.000448637	0.000451192	0.000456098	0.000456233	0.000455346	0.000455552	0.000456155	0.000465018	0.000467911	0.000479111	0.000495722	0.000481372	0.00049114	0.000498076	0.000485036	0.000485099	0.000486494	0.000486794	0.000485303	0.000485914	0.000484695	0.000485171	0.000484658	0.000483516	0.000483799	0.000484237	0.000484999	0.000484743	0.000485716	0.000485511
58	Gabon	74	GAB	SSA	Upper middle income	Africa	0.0241199	0.0245967	0.0250734	0.0255502	0.0260269	0.0265037	0.0269804	0.0274572	0.0279339	0.0284107	0.0286672	0.02979	0.0297366	0.0302803	0.029912	0.0300589	0.0307374	0.0314817	0.0319867	0.0320088	0.0318159	0.0336108	0.0352532	0.0346434	0.0364349	0.037247	0.0379201	0.0396089	0.0392125	0.0375794	0.0370014	0.036713	0.0413621	0.0418923	0.0432098	0.050027	0.0488399	0.064509	0.0603849	0.0624511	0.0579047
59	Gambia	75	GMB	SSA	Low income	Africa	0.00969045	0.00962735	0.00956425	0.00950116	0.00943806	0.00937497	0.00931187	0.00924878	0.00918568	0.00912259	0.00899406	0.00895809	0.0089505	0.00895862	0.0087906	0.00868998	0.00855045	0.00830903	0.00831388	0.00813974	0.00685168	0.00720985	0.00726554	0.00709429	0.00712573	0.00713443	0.00718691	0.00710653	0.00734091	0.00752455	0.00752805	0.00721833	0.00699933	0.00709759	0.00733791	0.00741041	0.00721915	0.00708983	0.00725914	0.00726472	0.00721899
60	Georgia	73	GEO	FSU	Upper middle income	Asia	0.131189	0.1265	0.12181	0.117121	0.112431	0.107741	0.103052	0.0983621	0.0936724	0.0889828	0.0848794	0.0771009	0.0780527	0.0669674	0.0583445	0.0563585	0.0569602	0.055531	0.0550227	0.0542665	0.0548828	0.0527169	0.0528371	0.0518753	0.0519365	0.0537919	0.0522846	0.050951	0.0491446	0.0504587	0.050807	0.0554395	0.0573987	0.0604239	0.0606389	0.0593272	0.0598871	0.057268	0.0545676	0.0555259	0.0567223
61	Germany	79	DEU	Europe	High income	Europe	1.08173	1.05423	1.02673	0.999233	0.971734	0.944234	0.916735	0.889236	0.861736	0.834237	0.827978	0.773273	0.733563	0.696953	0.732691	0.716456	0.698324	0.692662	0.709593	0.721103	0.657486	0.670325	0.648039	0.641239	0.612851	0.601403	0.549963	0.593991	0.544568	0.543909	0.552948	0.549249	0.537983	0.532212	0.542839	0.521152	0.50139	0.479148	0.429784	0.42705	0.425308
62	Ghana	81	GHA	SSA	Lower middle income	Africa	0.176047	0.175083	0.174119	0.173155	0.172192	0.171228	0.170264	0.169301	0.168337	0.167373	0.16377	0.164222	0.163969	0.164114	0.16429	0.164177	0.165108	0.163614	0.151408	0.151649	0.145071	0.164974	0.166643	0.156672	0.141143	0.14483	0.141868	0.149084	0.138878	0.143735	0.144265	0.141103	0.14131	0.142635	0.140284	0.140576	0.138963	0.133457	0.13526	0.139802	0.141149
63	Greece	84	GRC	Europe	High income	Europe	0.137312	0.137165	0.137018	0.136871	0.136724	0.136577	0.13643	0.136283	0.136136	0.135989	0.13457	0.134766	0.13571	0.135214	0.135968	0.137133	0.138614	0.134961	0.133028	0.130919	0.126687	0.124862	0.122472	0.121407	0.117472	0.114431	0.111729	0.109602	0.10694	0.103706	0.102093	0.108487	0.105609	0.107307	0.0954083	0.0963892	0.0987598	0.100904	0.095952	0.100592	0.0990041
64	Guatemala	89	GTM	LA	Upper middle income	Americas	0.0401338	0.0416523	0.0431709	0.0446894	0.046208	0.0477265	0.049245	0.0507636	0.0522821	0.0538007	0.0549797	0.056223	0.0575206	0.0612484	0.0612447	0.0620979	0.0621656	0.0622795	0.0623757	0.0626636	0.0625927	0.063174	0.0623522	0.0624416	0.0628553	0.0626842	0.0561146	0.0563698	0.0551626	0.0575204	0.0585779	0.0598949	0.0600711	0.0602338	0.0601895	0.0607767	0.0626144	0.0627092	0.0628219	0.0636607	0.0644882
65	Guinea	90	GIN	SSA	Low income	Africa	0.198048	0.198518	0.198989	0.199459	0.19993	0.200401	0.200871	0.201342	0.201812	0.202283	0.203715	0.20268	0.203299	0.203968	0.204844	0.205669	0.20627	0.206903	0.207572	0.208278	0.209222	0.222598	0.223483	0.224413	0.225413	0.226466	0.227568	0.228692	0.229888	0.231164	0.232942	0.233868	0.235381	0.236969	0.238273	0.240194	0.242116	0.244078	0.246176	0.248412	0.250573
66	Guyana	91	GUY	LA	Upper middle income	Americas	0.00867952	0.00874808	0.00881664	0.0088852	0.00895376	0.00902231	0.00909087	0.00915943	0.00922799	0.00929655	0.00929222	0.00949652	0.00955847	0.00956122	0.00955638	0.00963154	0.00965201	0.00971398	0.00969728	0.00971448	0.00963737	0.0104674	0.0105877	0.0106757	0.0108455	0.0105859	0.0105317	0.0106406	0.0107742	0.0106515	0.0108143	0.0107193	0.0110525	0.0112099	0.0112532	0.0113022	0.0111517	0.0109964	0.0112535	0.0111734	0.0112283
67	Honduras	95	HND	LA	Lower middle income	Americas	0.037208	0.0370428	0.0368775	0.0367123	0.036547	0.0363818	0.0362165	0.0360513	0.035886	0.0357208	0.0354013	0.0353867	0.0352845	0.0346502	0.0354637	0.0355906	0.0354647	0.0354924	0.0353175	0.0341966	0.0347237	0.037715	0.0400009	0.0444396	0.0453491	0.0461152	0.0455223	0.0468282	0.0473385	0.0480608	0.0485638	0.0500537	0.0503463	0.0510324	0.0508795	0.0506563	0.0530997	0.0530676	0.0524753	0.0529683	0.0540261
68	Hungary	97	HUN	Europe	High income	Europe	0.102691	0.0981359	0.0935803	0.0890247	0.0844691	0.0799135	0.0753579	0.0708022	0.0662466	0.061691	0.0587012	0.0523224	0.0450219	0.0445794	0.0429936	0.0418666	0.0445178	0.0434843	0.0424975	0.0435389	0.0395965	0.0399297	0.0395376	0.0385706	0.0386949	0.0351295	0.0339547	0.0337536	0.0332051	0.0317982	0.0310339	0.0350546	0.0415179	0.0478623	0.0513358	0.0584635	0.0719664	0.0813827	0.0859094	0.0917981	0.0903936
69	Iceland	99	ISL	Europe	High income	Europe	0.0257402	0.0257266	0.025713	0.0256994	0.0256859	0.0256723	0.0256587	0.0256451	0.0256315	0.0256179	0.0256086	0.0255797	0.0255566	0.0255648	0.0256303	0.0254205	0.0254383	0.0254337	0.0254272	0.0253409	0.025311	0.0269885	0.0269147	0.0269588	0.0269822	0.0269859	0.0272154	0.0272552	0.0272769	0.0270904	0.0269654	0.0272321	0.0272829	0.0272041	0.0272756	0.0272913	0.0275053	0.0275147	0.0269245	0.0271685	0.0271885
70	India	100	IND	India	Lower middle income	Asia	1.22487	1.236	1.24712	1.25825	1.26938	1.2805	1.29163	1.30275	1.31388	1.325	1.33375	1.39232	1.44333	1.48626	1.56165	1.61486	1.67837	1.74481	1.80437	1.85078	1.819	2.42639	2.34135	2.19044	2.52264	2.668	2.82084	2.87613	2.91762	2.98136	2.98179	3.11625	3.03393	2.95939	3.01978	3.04458	2.97955	3.00474	3.0772	3.09715	3.14742
71	Indonesia	101	IDN	OA	Lower middle income	Asia	0.23696	0.238136	0.239312	0.240488	0.241663	0.242839	0.244015	0.245191	0.246366	0.247542	0.258057	0.243069	0.249322	0.247949	0.256007	0.260431	0.257633	0.25407	0.242453	0.237912	0.243577	0.272299	0.314456	0.340273	0.376283	0.419247	0.459755	0.471683	0.488802	0.513499	0.482731	0.478803	0.46624	0.431488	0.423594	0.402493	0.388056	0.408715	0.402307	0.407395	0.402207
72	Iran (Islamic Republic of)	102	IRN	MENA	Lower middle income	Asia	0.766659	0.773491	0.780323	0.787156	0.793988	0.80082	0.807653	0.814485	0.821317	0.82815	0.835727	0.843111	0.866521	0.863813	0.87516	0.881131	0.897929	0.911482	0.929541	0.927247	0.943598	0.950996	0.965313	0.979766	1.0015	0.727698	0.761719	0.743584	0.745298	0.736495	0.720106	0.682943	0.690477	0.687396	0.670126	0.664787	0.669039	0.659644	0.660645	0.660875	0.672196
73	Iraq	103	IRQ	MENA	Upper middle income	Asia	0.0804591	0.0804844	0.0805098	0.0805352	0.0805606	0.080586	0.0806113	0.0806367	0.0806621	0.0806875	0.0870671	0.0727826	0.0783319	0.0841025	0.0825965	0.0803082	0.0770974	0.080383	0.0812778	0.0803394	0.0817286	0.0829326	0.0830235	0.0775232	0.0779069	0.0796567	0.0792986	0.0821622	0.0854705	0.0924237	0.0934863	0.0958263	0.0969136	0.095155	0.09384	0.0880638	0.0886089	0.0898814	0.0893726	0.0907685	0.091209
74	Ireland	104	IRL	Europe	High income	Europe	0.224466	0.241368	0.25827	0.275172	0.292074	0.308975	0.325877	0.342779	0.359681	0.376583	0.415259	0.396948	0.402864	0.447526	0.473465	0.467874	0.441388	0.445327	0.489434	0.477517	0.426884	0.425812	0.514694	0.445941	0.410667	0.404293	0.382806	0.370862	0.372919	0.419698	0.152737	0.147679	0.158528	0.156134	0.151663	0.153742	0.153059	0.160056	0.161667	0.145239	0.145754
75	Israel	105	ISR	MENA	High income	Asia	0.00501341	0.00513918	0.00526495	0.00539072	0.00551649	0.00564226	0.00576803	0.0058938	0.00601957	0.00614534	0.00624825	0.00640725	0.0065661	0.00660407	0.00678023	0.00674292	0.00672174	0.00678658	0.00683956	0.00696354	0.00700352	0.00711448	0.00669836	0.00687686	0.0068417	0.0069716	0.00741346	0.0074462	0.00755057	0.00753023	0.0078296	0.00801661	0.00803352	0.00811214	0.00820824	0.00857821	0.00876097	0.00891607	0.00896986	0.00907888	0.00915351
76	Italy	106	ITA	Europe	High income	Europe	0.309319	0.304405	0.29949	0.294575	0.28966	0.284745	0.27983	0.274916	0.270001	0.265086	0.267853	0.245541	0.248585	0.248706	0.242156	0.233976	0.2304	0.225041	0.218098	0.217723	0.214995	0.265775	0.274866	0.273144	0.273293	0.269264	0.263014	0.26758	0.253587	0.237203	0.244709	0.258393	0.254808	0.268344	0.253689	0.266868	0.268334	0.273419	0.260341	0.291445	0.282309
77	Jamaica	109	JAM	LA	Upper middle income	Americas	0.00597561	0.00603596	0.0060963	0.00615664	0.00621699	0.00627733	0.00633768	0.00639802	0.00645837	0.00651871	0.00666443	0.00666131	0.00679123	0.00668961	0.00658289	0.00671406	0.00667261	0.00664697	0.00666787	0.0067272	0.00675474	0.00713483	0.00710513	0.00726195	0.00703082	0.00699077	0.00623713	0.00613795	0.00609306	0.00601287	0.00598558	0.00600295	0.00606603	0.0061003	0.00608421	0.0060713	0.0061043	0.00605586	0.00615833	0.00612739	0.0061473
78	Japan	110	JPN	OA	High income	Asia	0.0784655	0.0800433	0.0816211	0.0831989	0.0847767	0.0863544	0.0879322	0.08951	0.0910878	0.0926656	0.101587	0.105973	0.114001	0.125521	0.12987	0.128064	0.131551	0.135119	0.136985	0.136916	0.13757	0.163881	0.173346	0.176823	0.178968	0.175583	0.170214	0.167207	0.156078	0.147703	0.0788342	0.0748394	0.0696857	0.0734604	0.0750018	0.0737878	0.0750346	0.0721827	0.0700184	0.0702161	0.0700098
79	Jordan	112	JOR	MENA	Upper middle income	Asia	0.0141832	0.0146013	0.0150195	0.0154376	0.0158557	0.0162739	0.016692	0.0171102	0.0175283	0.0179465	0.0179371	0.0187575	0.0198511	0.0201045	0.0193544	0.0195446	0.0192576	0.018859	0.0183594	0.0185438	0.0180461	0.0179542	0.0181537	0.0182589	0.0183687	0.0188291	0.0186832	0.0192341	0.0203168	0.0195329	0.0195566	0.0197462	0.0194883	0.0197979	0.0202662	0.0202944	0.0211631	0.0206658	0.0206925	0.0206571	0.0206527
80	Kazakhstan	108	KAZ	FSU	Upper middle income	Asia	2.77026	2.80334	2.83642	2.8695	2.90258	2.93566	2.96874	3.00182	3.0349	3.06798	3.09718	3.08695	3.27304	3.14923	3.07443	2.8797	2.82116	2.70952	2.66679	2.67158	2.71444	2.75512	2.77202	2.7936	2.81377	2.81963	2.85976	2.88285	2.88529	2.89891	3.00528	3.01971	3.09363	3.03502	3.02216	3.05388	3.08167	3.05841	2.96776	2.9898	3.01737
81	Kenya	114	KEN	SSA	Lower middle income	Africa	0.417611	0.41629	0.414969	0.413649	0.412328	0.411007	0.409687	0.408366	0.407045	0.405725	0.40582	0.401533	0.401365	0.400219	0.400323	0.399631	0.39446	0.395026	0.392647	0.403223	0.39393	0.406551	0.412042	0.41748	0.428535	0.428024	0.419006	0.50309	0.50943	0.505079	0.508502	0.519948	0.509611	0.510349	0.528837	0.519058	0.536741	0.524808	0.525011	0.559743	0.583796
82	Kuwait	118	KWT	MENA	High income	Asia	0.0031062	0.0031192	0.00313221	0.00314521	0.00315822	0.00317122	0.00318423	0.00319723	0.00321024	0.00322325	0.00366547	0.0029032	0.00290792	0.00331825	0.00353047	0.00371862	0.00404573	0.00409121	0.00419434	0.00439307	0.00441559	0.00421975	0.00455182	0.00468208	0.00448008	0.00459374	0.00455773	0.00460852	0.00485167	0.00501965	0.00474569	0.0049603	0.00511826	0.00517325	0.00524664	0.00546197	0.00558829	0.00572591	0.00574469	0.0059191	0.00592265
83	Kyrgyzstan	113	KGZ	FSU	Lower middle income	Asia	0.341729	0.32941	0.31709	0.30477	0.292451	0.280131	0.267812	0.255492	0.243172	0.230853	0.215618	0.210495	0.194053	0.17887	0.166619	0.161251	0.163797	0.163802	0.165848	0.165166	0.163061	0.169478	0.168506	0.174063	0.172719	0.173736	0.174251	0.176669	0.179056	0.186728	0.185509	0.193353	0.192789	0.196097	0.194756	0.195221	0.205144	0.198861	0.189606	0.193007	0.196259
84	Latvia	119	LVA	Europe	High income	Europe	0.0260632	0.0261539	0.0262446	0.0263353	0.026426	0.0265167	0.0266074	0.026698	0.0267887	0.0268794	0.0268467	0.0264291	0.0362821	0.029607	0.0255253	0.0209198	0.0210291	0.0186049	0.0193553	0.0176331	0.0165705	0.0246193	0.0249053	0.0228988	0.0250464	0.0264679	0.0285017	0.0291989	0.0290134	0.0291601	0.0289231	0.0307485	0.0315495	0.0333854	0.034642	0.0350366	0.036239	0.0359039	0.0338964	0.0356193	0.0357486
85	Lebanon	121	LBN	MENA	Upper middle income	Asia	0.00702075	0.00707521	0.00712967	0.00718413	0.0072386	0.00729306	0.00734752	0.00740198	0.00745644	0.0075109	0.00759078	0.00764982	0.00768162	0.00772554	0.00776427	0.00770155	0.00787399	0.00797229	0.00802329	0.00837791	0.0084555	0.00900932	0.00926482	0.00942122	0.00970004	0.0099487	0.0105671	0.0105355	0.0106691	0.0107528	0.010767	0.0116409	0.0118513	0.0116065	0.0116804	0.0117003	0.0117882	0.0118767	0.0118972	0.0119039	0.0117797
86	Libya	124	LBY	MENA	Upper middle income	Africa	0.253541	0.25339	0.25324	0.25309	0.252939	0.252789	0.252638	0.252488	0.252337	0.252187	0.252013	0.251953	0.251744	0.251459	0.251508	0.251854	0.252345	0.251857	0.252749	0.251729	0.250509	0.271523	0.271782	0.272634	0.273315	0.273991	0.274867	0.275648	0.275628	0.276035	0.276543	0.275718	0.2757	0.275731	0.275531	0.27545	0.275435	0.275507	0.275627	0.275706	0.275713
87	Lithuania	126	LTU	Europe	High income	Europe	0.0391454	0.0385605	0.0379757	0.0373908	0.0368059	0.0362211	0.0356362	0.0350513	0.0344665	0.0338816	0.0329228	0.0329463	0.0328951	0.0234114	0.0223775	0.0210568	0.0246368	0.0241217	0.0236877	0.0235077	0.0232813	0.0442894	0.0452599	0.0406727	0.0411105	0.0439716	0.0449672	0.0427391	0.0402248	0.0398668	0.0435464	0.0464353	0.0479189	0.0502352	0.0526299	0.054329	0.0528591	0.0556238	0.0537509	0.0568354	0.0550987
88	Luxembourg	256	LUX	Europe	High income	Europe	0	0	0	0	0	0	0	0	0	0	0	0	0	0	0	0	0	0	0	0	0.00248128	0.00287849	0.0039037	0.00392432	0.00431916	0.00417402	0.00408556	0.00403684	0.00394282	0.00389189	0.0041007	0.00450523	0.00447504	0.00459699	0.00451968	0.00479307	0.0050422	0.00514811	0.00481678	0.00504297	0.00510657
89	Madagascar	129	MDG	SSA	Low income	Africa	0.456819	0.461305	0.465792	0.470278	0.474765	0.479251	0.483738	0.488224	0.492711	0.497197	0.51018	0.510853	0.51145	0.512969	0.514837	0.516443	0.518948	0.529861	0.543466	0.557965	0.572234	0.573521	0.568903	0.571834	0.573596	0.586178	0.586269	0.588327	0.591626	0.591137	0.592669	0.598586	0.603842	0.605768	0.610575	0.611642	0.610371	0.619017	0.61642	0.614606	0.610588
90	Malawi	130	MWI	SSA	Low income	Africa	0.0307486	0.0308048	0.030861	0.0309172	0.0309734	0.0310296	0.0310858	0.031142	0.0311982	0.0312544	0.031237	0.0313385	0.0316004	0.0315427	0.0310119	0.0314068	0.0320703	0.0323909	0.0329319	0.0326756	0.0334638	0.0390944	0.0397082	0.040243	0.0408651	0.0415114	0.0424093	0.0438165	0.0456039	0.0464509	0.0486582	0.0502655	0.0517262	0.0528967	0.0549576	0.0567599	0.0581257	0.059547	0.064122	0.0684243	0.0691521
91	Malaysia	131	MYS	OA	Upper middle income	Asia	0.0154261	0.0155164	0.0156067	0.0156969	0.0157872	0.0158775	0.0159678	0.0160581	0.0161483	0.0162386	0.0169638	0.0157977	0.0161978	0.0165095	0.0170588	0.0187933	0.0195934	0.0248977	0.0291571	0.0286993	0.0299792	0.0339069	0.0414118	0.050778	0.0593471	0.066562	0.0695021	0.0711626	0.0765641	0.0573413	0.0680992	0.064486	0.0601402	0.0468739	0.0444274	0.0377272	0.0331337	0.0281126	0.022372	0.0213528	0.021326
92	Maldives	132	MDV	OA	Upper middle income	Asia	1.81737e-05	1.81737e-05	1.81737e-05	1.81737e-05	1.81737e-05	1.81737e-05	1.81737e-05	1.81737e-05	1.81737e-05	1.81737e-05	1.81737e-05	1.81737e-05	1.81737e-05	1.81737e-05	1.81737e-05	1.81737e-05	1.81737e-05	1.81737e-05	1.81737e-05	1.81737e-05	1.81737e-05	2.75556e-05	2.76026e-05	2.74821e-05	2.73268e-05	2.73078e-05	2.74619e-05	2.81276e-05	2.70689e-05	2.73185e-05	2.91153e-05	2.84852e-05	2.95549e-05	2.91147e-05	2.88267e-05	2.89856e-05	2.93829e-05	2.9372e-05	2.96158e-05	2.96543e-05	2.97429e-05
93	Mali	133	MLI	SSA	Low income	Africa	0.384296	0.390127	0.395958	0.401789	0.40762	0.413451	0.419282	0.425113	0.430944	0.436775	0.448182	0.447359	0.447971	0.448982	0.47874	0.480824	0.4827	0.499942	0.502784	0.507441	0.524768	0.542256	0.551629	0.555809	0.562148	0.565717	0.568038	0.572986	0.580239	0.584881	0.592919	0.599337	0.604789	0.610206	0.617365	0.620815	0.636767	0.642798	0.644203	0.650395	0.65634
94	Malta	134	MLT	MENA	High income	Europe	0.000159118	0.000161011	0.000162903	0.000164795	0.000166687	0.000168579	0.000170471	0.000172363	0.000174255	0.000176147	0.000176469	0.000178579	0.000185936	0.000185831	0.000182303	0.000173034	0.000170761	0.000172547	0.000158868	0.00016641	0.000156858	0.000164797	0.000154019	0.000164592	0.000157042	0.000164393	0.000165572	0.000161419	0.000165043	0.000146727	0.000146534	0.000140593	0.000226882	0.000341267	0.000428729	0.000507908	0.000353985	0.000197074	0.000303499	0.000238276	0.000282483
95	Mauritius	137	MUS	SSA	Upper middle income	Africa	0.000434345	0.000447077	0.00045981	0.000472543	0.000485275	0.000498008	0.000510741	0.000523473	0.000536206	0.000548939	0.000566495	0.000567879	0.000585537	0.000603348	0.000612424	0.000622743	0.000627542	0.000617946	0.000600403	0.000647012	0.000645792	0.000879459	0.000872383	0.000865102	0.000837086	0.000819242	0.000807307	0.000863591	0.000880851	0.000881677	0.0009285	0.000934466	0.000949321	0.00092245	0.000935358	0.000924821	0.000939341	0.000937087	0.000954675	0.000961881	0.000970469
96	Mexico	138	MEX	LA	Upper middle income	Americas	1.60857	1.60675	1.60492	1.6031	1.60127	1.59945	1.59762	1.5958	1.59397	1.59215	1.59216	1.58625	1.5835	1.58815	1.58951	1.56659	1.56763	1.57134	1.58972	1.59032	1.6087	1.65217	1.62653	1.63679	1.64435	1.67838	1.67082	1.6833	1.61509	1.61288	1.60049	1.61585	1.62103	1.61702	1.54608	1.5439	1.59814	1.58781	1.55585	1.57515	1.59225
97	Mongolia	141	MNG	OA	Lower middle income	Asia	1.78403	1.78543	1.78684	1.78825	1.78965	1.79106	1.79246	1.79387	1.79528	1.79668	1.8474	1.85807	1.81752	1.7493	1.73292	1.74681	1.75304	1.91318	1.93027	1.96022	1.96923	1.94297	1.91913	1.67496	1.69013	1.71074	1.76316	1.79788	1.82063	1.81635	1.75589	1.8009	1.83126	1.85222	1.87522	1.90717	1.95528	1.95714	1.93427	1.95165	1.9402
98	Montenegro	273	MNE	#N/A	Upper middle income	Europe	0	0	0	0	0	0	0	0	0	0	0	0	0	0	0	0	0	0	0	0	0	0	0	0	0	0	0.0118268	0.0117748	0.011791	0.0117513	0.0116601	0.0124192	0.0120985	0.00613183	0.00623944	0.00644774	0.00709409	0.00695554	0.00619627	0.00657548	0.00672473
99	Morocco	143	MAR	MENA	Lower middle income	Africa	0.36677	0.365248	0.363725	0.362203	0.36068	0.359158	0.357635	0.356113	0.35459	0.353068	0.352258	0.349181	0.350074	0.346493	0.350931	0.353587	0.35595	0.363725	0.364654	0.373235	0.379725	0.38812	0.394569	0.393611	0.399929	0.418596	0.421695	0.415868	0.414415	0.403201	0.406909	0.414525	0.410277	0.424792	0.422547	0.425213	0.415015	0.426453	0.424335	0.426196	0.424225
100	Mozambique	144	MOZ	SSA	Low income	Africa	0.402328	0.408436	0.414544	0.420652	0.426761	0.432869	0.438977	0.445085	0.451193	0.457301	0.463679	0.467321	0.475435	0.483495	0.486452	0.491596	0.496891	0.499247	0.503926	0.51102	0.516773	0.530198	0.531424	0.534848	0.540549	0.540039	0.541753	0.550455	0.557409	0.555498	0.56176	0.570762	0.58225	0.588162	0.597324	0.591383	0.597456	0.600032	0.60939	0.606014	0.606437
101	Myanmar	28	MMR	OA	Lower middle income	Asia	0.0381855	0.0386272	0.039069	0.0395108	0.0399525	0.0403943	0.040836	0.0412778	0.0417195	0.0421613	0.0426145	0.0429176	0.0436067	0.0440156	0.0441292	0.0449791	0.0467705	0.0475087	0.0482858	0.0484517	0.0494029	0.0507027	0.0522485	0.0529927	0.054591	0.0554632	0.0571891	0.0594657	0.0613995	0.0638457	0.066453	0.0698846	0.0735846	0.0769927	0.0814665	0.0859987	0.0892437	0.101555	0.0535695	0.0550426	0.0565768
102	Namibia	147	NAM	SSA	Upper middle income	Africa	0.526616	0.526173	0.525731	0.525288	0.524845	0.524402	0.523959	0.523517	0.523074	0.522631	0.521712	0.535441	0.535033	0.535968	0.538203	0.539669	0.544938	0.546641	0.546893	0.546786	0.548724	0.55394	0.561572	0.559186	0.563272	0.566363	0.564699	0.562679	0.566337	0.560099	0.561122	0.572252	0.56623	0.57922	0.574494	0.567382	0.571181	0.569775	0.556792	0.563425	0.565329
103	Nauru	148	NRU	Oceania	High income	Oceania	5.91522e-07	6.22319e-07	6.53116e-07	6.83913e-07	7.1471e-07	7.45507e-07	7.76304e-07	8.07101e-07	8.37898e-07	8.68695e-07	8.99492e-07	9.30289e-07	9.6272e-07	9.91883e-07	9.91883e-07	9.93645e-07	9.91883e-07	9.91883e-07	9.91883e-07	9.91883e-07	9.93859e-07	9.91883e-07	9.91883e-07	9.91883e-07	9.91883e-07	9.91883e-07	9.91883e-07	1.02268e-06	1.05348e-06	1.05348e-06	1.05588e-06	1.05593e-06	1.05597e-06	1.05601e-06	1.05573e-06	1.05584e-06	1.05619e-06	1.05413e-06	1.03974e-06	1.04288e-06	1.06401e-06
104	Nepal	149	NPL	OA	Lower middle income	Asia	0.0658239	0.0664428	0.0670617	0.0676806	0.0682995	0.0689185	0.0695374	0.0701563	0.0707752	0.0713941	0.0717866	0.0729352	0.0735421	0.0732827	0.0761724	0.0781727	0.0796717	0.0806732	0.0828835	0.0801514	0.0793475	0.0798875	0.0772563	0.0762991	0.0779534	0.0781507	0.0802512	0.0811195	0.0827206	0.0878903	0.0918596	0.0955493	0.0966741	0.101213	0.104588	0.105536	0.10969	0.107564	0.11316	0.112113	0.113404
105	Netherlands	150	NLD	Europe	High income	Europe	0.360292	0.358223	0.356154	0.354085	0.352016	0.349947	0.347878	0.345808	0.343739	0.34167	0.339923	0.339362	0.33706	0.322871	0.337871	0.333864	0.332298	0.31925	0.300304	0.296377	0.260017	0.256833	0.250327	0.245387	0.250275	0.233706	0.23689	0.206476	0.200388	0.19517	0.190795	0.18813	0.198413	0.18052	0.19412	0.208065	0.196666	0.194685	0.180938	0.174823	0.165778
106	New Caledonia	153	NCL	Oceania	High income	Oceania	0.00355747	0.00356211	0.00356674	0.00357138	0.00357602	0.00358065	0.00358529	0.00358993	0.00359457	0.0035992	0.00362968	0.00361927	0.00362934	0.00360822	0.00356369	0.00360144	0.00362216	0.00367795	0.00361307	0.00374746	0.00379191	0.00383939	0.00388541	0.00381347	0.00371832	0.00356145	0.00341088	0.00333708	0.00323613	0.00316485	0.00308215	0.00298663	0.00288305	0.00293498	0.00293527	0.00290113	0.00287665	0.00288067	0.00286572	0.00287264	0.00286558
107	New Zealand	156	NZL	Oceania	High income	Oceania	0.426252	0.420176	0.4141	0.408024	0.401948	0.395871	0.389795	0.383719	0.377643	0.371567	0.367257	0.359151	0.352827	0.347355	0.348667	0.349964	0.342281	0.338793	0.332366	0.335683	0.522662	0.553346	0.628311	0.655913	0.568762	0.582201	0.542779	0.553027	0.545469	0.526081	0.514881	0.550489	0.558182	0.561461	0.647261	0.662285	0.661167	0.672668	0.679913	0.672359	0.67514
108	Nicaragua	157	NIC	LA	Lower middle income	Americas	0.0420532	0.0429459	0.0438386	0.0447313	0.045624	0.0465167	0.0474094	0.0483022	0.0491949	0.0500876	0.0530985	0.0499338	0.0520531	0.0542741	0.0544702	0.0532808	0.0543246	0.0565156	0.0571164	0.060686	0.062174	0.0626158	0.0640594	0.0650566	0.0646195	0.0651298	0.0667215	0.0675511	0.0676604	0.0691332	0.0700771	0.0747306	0.0765761	0.0762192	0.0784588	0.0795975	0.0812986	0.0808499	0.0791	0.0810884	0.0822512
109	Niger	158	NER	SSA	Low income	Africa	0.304463	0.307595	0.310728	0.313861	0.316994	0.320127	0.32326	0.326393	0.329526	0.332659	0.337942	0.339665	0.34255	0.344991	0.348378	0.352443	0.355434	0.355536	0.358535	0.376427	0.383415	0.42903	0.436779	0.442837	0.446381	0.516346	0.521058	0.526392	0.531252	0.537758	0.536998	0.544432	0.557259	0.561958	0.572014	0.570475	0.580624	0.585749	0.589014	0.59532	0.600754
110	Nigeria	159	NGA	SSA	Lower middle income	Africa	0.472266	0.475674	0.479082	0.482491	0.485899	0.489307	0.492715	0.496123	0.499531	0.50294	0.510117	0.505769	0.510181	0.514729	0.517287	0.517936	0.524871	0.531621	0.539013	0.53391	0.539361	0.619781	0.623435	0.628465	0.62985	0.642765	0.645176	0.640603	0.65022	0.640899	0.675101	0.699804	0.710152	0.722341	0.72814	0.726929	0.749059	0.769104	0.764249	0.770961	0.76303
111	North Macedonia	154	MKD	#N/A	Upper middle income	Europe	0.0167925	0.0169219	0.0170513	0.0171807	0.0173101	0.0174395	0.0175689	0.0176982	0.0178276	0.017957	0.0182688	0.0181181	0.0180658	0.0186003	0.0184972	0.0182119	0.0187713	0.0179101	0.0179315	0.0172487	0.0172798	0.0170977	0.020547	0.0206466	0.0202466	0.0197473	0.0199424	0.0165631	0.0163006	0.0151932	0.017421	0.0185335	0.0216208	0.0213831	0.0215248	0.0216233	0.0222861	0.0217236	0.0196222	0.0203112	0.0207802
112	Norway	162	NOR	Europe	High income	Europe	0.0137756	0.0143795	0.0149835	0.0155874	0.0161913	0.0167953	0.0173992	0.0180032	0.0186071	0.0192111	0.0197644	0.0206081	0.0210397	0.0212545	0.0224761	0.0233761	0.0240115	0.0245191	0.0242043	0.0247926	0.0235871	0.0303969	0.0296603	0.0293546	0.0286767	0.0281382	0.0271989	0.0274333	0.0274264	0.0258675	0.0250876	0.02677	0.0261172	0.0264808	0.0270173	0.0276206	0.027867	0.0273725	0.0271978	0.0276815	0.0280744
113	Oman	221	OMN	MENA	High income	Asia	0.019017	0.0191848	0.0193527	0.0195205	0.0196883	0.0198561	0.020024	0.0201918	0.0203596	0.0205274	0.0207026	0.0208489	0.0210391	0.0211956	0.0213684	0.021469	0.0215838	0.0217169	0.0218413	0.0220356	0.0238923	0.0256489	0.0276459	0.0297205	0.0317005	0.0322841	0.032343	0.0324649	0.0323977	0.0323037	0.0324002	0.0322461	0.0321176	0.0332433	0.0333038	0.033682	0.0337962	0.034166	0.0344505	0.0346035	0.034474
114	Pakistan	165	PAK	OA	Lower middle income	Asia	0.188873	0.200846	0.212818	0.224791	0.236763	0.248735	0.260708	0.27268	0.284653	0.296625	0.310972	0.316292	0.334281	0.344371	0.356965	0.382506	0.382662	0.396335	0.403822	0.4247	0.436787	0.495591	0.515395	0.53458	0.555606	0.588161	0.606483	0.599143	0.625256	0.678379	0.627751	0.630277	0.609827	0.646359	0.648276	0.658802	0.684507	0.715649	0.726561	0.740698	0.755001
115	Panama	166	PAN	LA	Upper middle income	Americas	0.0263401	0.0266382	0.0269364	0.0272345	0.0275326	0.0278307	0.0281288	0.028427	0.0287251	0.0290232	0.0292342	0.0295183	0.0301394	0.0303387	0.0299457	0.0300612	0.0302588	0.0297131	0.0302366	0.0298834	0.0308348	0.0324362	0.0322582	0.03234	0.0320164	0.032637	0.0327587	0.0323126	0.032942	0.0331234	0.0334065	0.034123	0.0347965	0.035053	0.0346008	0.0341847	0.0342925	0.0339866	0.0340976	0.0338843	0.033918
116	Papua New Guinea	168	PNG	Oceania	Lower middle income	Oceania	0.0018067	0.00190167	0.00199663	0.0020916	0.00218656	0.00228152	0.00237649	0.00247145	0.00256642	0.00266138	0.00276714	0.00283838	0.00293873	0.00303261	0.00313079	0.00321448	0.00335606	0.0034448	0.00343721	0.00350707	0.00352514	0.00401	0.00408233	0.00410973	0.00430659	0.00432497	0.00433635	0.00437783	0.00444469	0.00449481	0.00446603	0.00445263	0.00450797	0.00447536	0.00451074	0.0045524	0.00454806	0.00461109	0.00462602	0.00461323	0.00463865
117	Paraguay	169	PRY	LA	Upper middle income	Americas	0.21408	0.216907	0.219733	0.22256	0.225386	0.228213	0.231039	0.233866	0.236692	0.239519	0.245845	0.241839	0.244732	0.252732	0.259007	0.267912	0.267297	0.269494	0.270803	0.267802	0.262861	0.264676	0.260589	0.268849	0.267187	0.267095	0.269126	0.27739	0.274698	0.284976	0.295961	0.298282	0.306831	0.311034	0.320352	0.319776	0.317285	0.322577	0.303485	0.313581	0.315545
118	Peru	170	PER	LA	Upper middle income	Americas	0.315447	0.314928	0.31441	0.313892	0.313373	0.312855	0.312337	0.311818	0.3113	0.310782	0.311827	0.310509	0.310104	0.310972	0.304653	0.311315	0.315121	0.317192	0.320448	0.326175	0.32891	0.345527	0.348266	0.350844	0.353065	0.354386	0.356718	0.361025	0.362795	0.367309	0.369347	0.373427	0.372468	0.372222	0.369421	0.367751	0.363059	0.364605	0.358446	0.362564	0.362931
119	Philippines	171	PHL	OA	Lower middle income	Asia	0.0418817	0.0441381	0.0463944	0.0486508	0.0509071	0.0531635	0.0554199	0.0576762	0.0599326	0.0621889	0.067632	0.0637128	0.067665	0.0719123	0.0734772	0.075972	0.0834872	0.0915184	0.0839567	0.0885533	0.0914888	0.0971649	0.0943624	0.104037	0.110017	0.105464	0.0974525	0.10147	0.0918952	0.0946532	0.102921	0.0958339	0.0928517	0.0959054	0.101094	0.0970611	0.103974	0.113481	0.106089	0.110194	0.106294
120	Poland	173	POL	Europe	High income	Europe	0.309939	0.30674	0.303541	0.300342	0.297143	0.293944	0.290744	0.287545	0.284346	0.281147	0.282549	0.274287	0.263929	0.266237	0.270219	0.263761	0.265983	0.272324	0.238851	0.22857	0.24158	0.243633	0.246762	0.262211	0.275663	0.311856	0.33724	0.301566	0.28871	0.274421	0.290519	0.29503	0.304611	0.287594	0.271384	0.280885	0.300586	0.305622	0.273396	0.28252	0.266956
121	Portugal	174	PRT	Europe	High income	Europe	0.0174215	0.0186971	0.0199728	0.0212484	0.022524	0.0237996	0.0250752	0.0263508	0.0276265	0.0289021	0.0313723	0.0313573	0.0319119	0.0344139	0.0356767	0.0368547	0.037325	0.0371744	0.0426024	0.0470032	0.0465023	0.0456337	0.0504854	0.0467995	0.0509956	0.0522225	0.0507819	0.0528193	0.0511654	0.0496111	0.0494049	0.0503478	0.0511294	0.0524384	0.0546922	0.0555583	0.0566631	0.0587254	0.0578924	0.0623026	0.0635904
122	Qatar	179	QAT	MENA	High income	Asia	0.000713254	0.000786246	0.000859237	0.000932229	0.00100522	0.00107821	0.0011512	0.00122419	0.00129719	0.00137018	0.00146091	0.00149796	0.00158482	0.00165446	0.00174762	0.0017908	0.00179404	0.00180263	0.00179602	0.00181917	0.00184502	0.00166508	0.0016956	0.00169482	0.00171205	0.00157588	0.00162592	0.00169339	0.00172005	0.00193029	0.00198841	0.00209823	0.00223663	0.0024349	0.00245381	0.00288235	0.00323424	0.00338645	0.00358825	0.00365351	0.00369834
123	Republic of Korea	117	KOR	OA	High income	Asia	0.0261007	0.0295196	0.0329386	0.0363576	0.0397765	0.0431955	0.0466144	0.0500334	0.0534524	0.0568713	0.0603075	0.0636649	0.0732738	0.0796563	0.0865958	0.0952287	0.0985634	0.115124	0.109302	0.103688	0.0995419	0.0957503	0.0918466	0.0923672	0.0981866	0.10509	0.0825659	0.0913741	0.0782201	0.0663439	0.0212485	0.0208788	0.023211	0.0230001	0.022851	0.02344	0.0232372	0.0228457	0.0231501	0.0234561	0.0239767
124	Republic of Moldova	146	MDA	FSU	Upper middle income	Europe	0.0289285	0.0279224	0.0269163	0.0259101	0.024904	0.0238979	0.0228917	0.0218856	0.0208795	0.0198733	0.0188617	0.0178157	0.0168975	0.0154395	0.0149224	0.0143689	0.0142695	0.0131286	0.0123739	0.0117047	0.0114983	0.0115265	0.0117713	0.0118736	0.0116538	0.0111731	0.0111231	0.0111718	0.0105853	0.0101016	0.0103859	0.0110018	0.0106491	0.0108307	0.0107771	0.0107268	0.0107321	0.0108127	0.0100317	0.0101449	0.0103227
125	Romania	183	ROU	Europe	Upper middle income	Europe	0.439654	0.422132	0.40461	0.387088	0.369566	0.352044	0.334522	0.317	0.299478	0.281956	0.271674	0.234797	0.231534	0.213193	0.184039	0.176878	0.181361	0.174334	0.166781	0.15695	0.156866	0.181923	0.183434	0.189405	0.166752	0.171326	0.174507	0.162189	0.164337	0.155769	0.163378	0.172327	0.17135	0.185779	0.186651	0.20278	0.203634	0.208838	0.209037	0.225134	0.229031
126	Russian Federation	185	RUS	FSU	Upper middle income	Europe	1.7018	1.72035	1.7389	1.75744	1.77599	1.79454	1.81309	1.83164	1.85019	1.86873	1.88728	1.90501	2.05767	1.93878	1.71429	1.65855	1.63453	1.58564	1.55804	1.55657	1.56973	2.31187	2.28923	2.28472	2.27157	2.25965	2.26409	2.28014	2.30688	2.30117	2.30124	2.2588	2.25422	2.24085	2.25446	2.28455	2.29282	2.27354	2.26301	2.2791	2.28525
127	Rwanda	184	RWA	SSA	Low income	Africa	0.0272514	0.0263591	0.0254669	0.0245746	0.0236823	0.0227901	0.0218978	0.0210056	0.0201133	0.019221	0.0185261	0.0179466	0.0167124	0.0154977	0.0140344	0.0125143	0.0130999	0.0134619	0.0140585	0.0149291	0.0143016	0.0144291	0.0150294	0.0159542	0.016685	0.0178197	0.018431	0.0208181	0.0220101	0.0206327	0.020772	0.0208917	0.0223784	0.0255349	0.0258671	0.0220486	0.0248433	0.025064	0.0242131	0.0247354	0.0241756
128	Saint Kitts and Nevis	188	KNA	LA	High income	Americas	7.97647e-05	7.9662e-05	7.95594e-05	7.94568e-05	7.93542e-05	7.92515e-05	7.91489e-05	7.90463e-05	7.89436e-05	7.8841e-05	7.88844e-05	7.85946e-05	7.83928e-05	7.77195e-05	7.84861e-05	7.81829e-05	8.18592e-05	8.23953e-05	8.40386e-05	8.61113e-05	8.96686e-05	8.93749e-05	7.49946e-05	7.49803e-05	7.50593e-05	7.80999e-05	6.32679e-05	6.65222e-05	7.17882e-05	7.59819e-05	7.31943e-05	6.91191e-05	4.75244e-05	4.5747e-05	4.28805e-05	4.39632e-05	4.29371e-05	4.23711e-05	4.39313e-05	4.47086e-05	4.62016e-05
129	Saint Lucia	189	LCA	LA	Upper middle income	Americas	0.00014499	0.000146177	0.000147364	0.000148551	0.000149737	0.000150924	0.000152111	0.000153298	0.000154485	0.000155672	0.00015584	0.000158247	0.000158008	0.000157359	0.000166784	0.000175993	0.000179831	0.000181389	0.000141417	0.000138578	0.000127205	0.000131935	0.000121937	0.000124709	0.000125618	0.000125912	0.000116849	0.000113056	0.000113021	0.000114342	0.000113442	0.000113461	0.000113561	0.000114889	0.000122105	0.000121457	0.000118807	0.000119766	0.000119036	0.000118317	0.000116362
130	Samoa	244	WSM	Oceania	Lower middle income	Oceania	0.00023193	0.000234007	0.000236083	0.000238159	0.000240235	0.000242312	0.000244388	0.000246464	0.00024854	0.000250617	0.000254474	0.000258491	0.000251195	0.000257735	0.000263492	0.000260687	0.000260693	0.000260557	0.000266225	0.000278734	0.000289532	0.000303166	0.000303931	0.000309688	0.000315595	0.000335322	0.000334002	0.000328634	0.000345872	0.000386116	0.000428793	0.00046889	0.000500543	0.000527975	0.000549857	0.000630643	0.000555926	0.000509843	0.000462487	0.000392343	0.000442007
131	Saudi Arabia	194	SAU	MENA	High income	Asia	1.20521	1.29441	1.38361	1.47281	1.56202	1.65122	1.74042	1.82962	1.91882	2.00802	2.19876	2.19965	2.20045	2.32825	2.45634	2.58386	2.71161	2.83965	2.98486	3.11118	3.11216	3.32081	3.32095	3.32127	3.32251	3.32322	3.32181	3.32194	3.3196	3.31713	3.32044	3.3139	3.31426	3.31624	3.31471	3.31324	3.31178	3.3101	3.31078	3.31146	3.31581
132	Senegal	195	SEN	SSA	Lower middle income	Africa	0.0914421	0.09225	0.093058	0.0938659	0.0946738	0.0954818	0.0962897	0.0970977	0.0979056	0.0987136	0.0996445	0.100235	0.100978	0.101973	0.102778	0.103074	0.103355	0.104252	0.104937	0.105978	0.106876	0.10794	0.107414	0.107647	0.108698	0.108572	0.109093	0.11022	0.111277	0.112433	0.113912	0.114534	0.115113	0.116618	0.116833	0.117975	0.120027	0.121214	0.121329	0.121956	0.123726
133	Serbia	272	SRB	#N/A	Upper middle income	Europe	0	0	0	0	0	0	0	0	0	0	0	0	0	0	0	0	0	0	0	0	0	0	0	0	0	0	0.0271933	0.0280739	0.0272254	0.0265713	0.0249063	0.0262481	0.0267016	0.0267926	0.0262937	0.026067	0.0250954	0.023818	0.0229406	0.0242419	0.0244059
134	Serbia and Montenegro	186	SCG	#N/A	NA	Europe	0.0513181	0.0514761	0.0516341	0.051792	0.05195	0.052108	0.0522659	0.0524239	0.0525819	0.0527399	0.0529061	0.0529403	0.0533646	0.0535754	0.0527776	0.0540863	0.0542537	0.054018	0.0537054	0.0479977	0.0457171	0.0635686	0.0627817	0.0624742	0.0627542	0.0600748	0	0	0	0	0	0	0	0	0	0	0	0	0	0	0
135	Seychelles	196	SYC	SSA	High income	Africa	3.44699e-05	3.53389e-05	3.6208e-05	3.70771e-05	3.79461e-05	3.88152e-05	3.96842e-05	4.05533e-05	4.14224e-05	4.22914e-05	4.39182e-05	4.52636e-05	4.21728e-05	4.44862e-05	4.86522e-05	5.27687e-05	4.84535e-05	5.4086e-05	4.98182e-05	4.95575e-05	4.64275e-05	3.84124e-05	3.83883e-05	4.02388e-05	3.40468e-05	3.2985e-05	3.25589e-05	3.39548e-05	3.09425e-05	2.68758e-05	2.51793e-05	2.67653e-05	1.99313e-05	1.8393e-05	1.99525e-05	2.02167e-05	2.06689e-05	2.00674e-05	1.98743e-05	1.99775e-05	2.00194e-05
136	Singapore	200	SGP	OA	High income	Asia	0.000330424	0.000310483	0.000290541	0.0002706	0.000250659	0.000230718	0.000210777	0.000190836	0.000170895	0.000150954	0.000168431	7.65989e-05	6.91854e-05	6.88201e-05	7.26152e-05	8.04438e-05	9.34113e-05	7.85383e-05	7.5689e-05	7.58783e-05	7.58783e-05	8.27667e-05	0.0001024	0.000109395	0.000105888	0.000102933	0.000103727	0.000113181	0.000111451	0.000118098	0.000123885	0.000135466	0.000137885	0.000136766	0.00012379	0.00012485	0.000127676	0.000133184	0.000136706	0.000137164	0.000138939
137	Slovakia	199	SVK	Europe	High income	Europe	0.0441038	0.0435534	0.0430029	0.0424525	0.0419021	0.0413517	0.0408012	0.0402508	0.0397004	0.03915	0.0390719	0.0375566	0.0370667	0.0374005	0.0363263	0.0358517	0.0367524	0.0357997	0.0356878	0.0324342	0.0338315	0.032837	0.0325955	0.0322958	0.0244388	0.0244098	0.0259768	0.0256645	0.0244584	0.0248156	0.0268741	0.0296964	0.03219	0.0326992	0.0344016	0.0359689	0.0389762	0.0388516	0.0391746	0.0391962	0.0401766
138	Slovenia	198	SVN	Europe	High income	Europe	0.0176353	0.0176941	0.0177529	0.0178117	0.0178705	0.0179294	0.0179882	0.018047	0.0181058	0.0181646	0.0183726	0.0180109	0.0184361	0.0171681	0.0173953	0.0155503	0.0141562	0.0147468	0.014142	0.0139341	0.0144195	0.0151272	0.0149564	0.0149699	0.0138817	0.0140449	0.0136926	0.0140088	0.0165153	0.0161498	0.0163536	0.0170576	0.0164356	0.0166321	0.0170497	0.0178223	0.0178588	0.0180599	0.0166004	0.0174859	0.0177647
139	South Africa	202	ZAF	SSA	Upper middle income	Africa	1.42184	1.42347	1.42511	1.42674	1.42838	1.43001	1.43165	1.43328	1.43492	1.43655	1.43589	1.43918	1.44278	1.4501	1.45519	1.47465	1.49006	1.50248	1.51294	1.5048	1.51311	1.49914	1.51303	1.51722	1.52858	1.51628	1.52585	1.53886	1.55315	1.54227	1.53309	1.53153	1.53359	1.5286	1.54222	1.53723	1.52809	1.53642	1.51005	1.51911	1.51662
140	Spain	203	ESP	Europe	High income	Europe	0.257809	0.259353	0.260896	0.26244	0.263983	0.265527	0.267071	0.268614	0.270158	0.271701	0.275357	0.275482	0.274224	0.275845	0.282461	0.287423	0.287729	0.291093	0.302515	0.30345	0.305704	0.326275	0.328887	0.328393	0.325651	0.325905	0.320684	0.31242	0.298086	0.291883	0.431892	0.413014	0.397575	0.421046	0.443203	0.445064	0.427268	0.448096	0.42713	0.431631	0.425576
141	Sri Lanka	38	LKA	OA	Lower middle income	Asia	0.0129333	0.0129266	0.0129198	0.0129131	0.0129064	0.0128997	0.012893	0.0128863	0.0128796	0.0128729	0.0131353	0.0125043	0.0128134	0.0128992	0.0129234	0.0128772	0.0126961	0.0125303	0.0111448	0.0111717	0.0110817	0.0118299	0.0115879	0.0116735	0.0117598	0.0118624	0.0119101	0.0119722	0.0120409	0.0120482	0.0130316	0.0132502	0.0131476	0.0128981	0.0131592	0.0131342	0.0124121	0.0125204	0.0125558	0.0128537	0.0130415
142	Sudan	276	SDN	SSA	Low income	Africa	0	0	0	0	0	0	0	0	0	0	0	0	0	0	0	0	0	0	0	0	0	0	0	0	0	0	0	0	0	0	0	0	1.65362	1.66573	1.67031	1.67139	1.67812	1.67714	1.66008	1.6709	1.67653
143	Suriname	207	SUR	LA	Upper middle income	Americas	0.00134862	0.00131825	0.00128787	0.00125749	0.00122711	0.00119673	0.00116635	0.00113597	0.00110559	0.00107521	0.00102937	0.00101784	0.00100107	0.000957532	0.000914209	0.00091884	0.00090961	0.000936177	0.000959167	0.00100814	0.00097036	0.0010844	0.000881908	0.000847055	0.000853854	0.000815533	0.0008217	0.000867104	0.000852218	0.000907078	0.000972921	0.000938945	0.000916201	0.000875636	0.000867673	0.000863803	0.000863733	0.000880771	0.0008524	0.000853425	0.00082356
144	Sweden	210	SWE	Europe	High income	Europe	0.0193739	0.0198306	0.0202873	0.020744	0.0212007	0.0216574	0.0221141	0.0225708	0.0230275	0.0234843	0.0240638	0.0234408	0.0249553	0.0261256	0.0262889	0.0240477	0.0248358	0.0247117	0.0241027	0.0244036	0.0216098	0.034397	0.0346181	0.0332012	0.0321502	0.0318704	0.0308629	0.0304961	0.0304942	0.0299263	0.0347546	0.0373017	0.0384803	0.0416233	0.0456757	0.0488071	0.0512104	0.0554142	0.0548644	0.0585508	0.0569411
145	Switzerland	211	CHE	Europe	High income	Europe	0.0782972	0.0771698	0.0760424	0.0749149	0.0737875	0.07266	0.0715326	0.0704052	0.0692777	0.0681503	0.066694	0.0662715	0.0653755	0.0631027	0.0621008	0.0615606	0.0598684	0.0582968	0.0573958	0.0548308	0.053599	0.0587882	0.0534687	0.053968	0.0545782	0.0569368	0.0567476	0.0549899	0.0562661	0.0550257	0.0548602	0.0567913	0.0536982	0.0556262	0.0551149	0.0570157	0.0587032	0.055842	0.050334	0.0504825	0.0501204
146	Syrian Arab Republic	212	SYR	MENA	Low income	Asia	0.15354	0.153787	0.154035	0.154282	0.154529	0.154777	0.155024	0.155272	0.155519	0.155766	0.153733	0.15594	0.157894	0.155993	0.158414	0.160428	0.163909	0.164141	0.167527	0.165639	0.165819	0.160849	0.164078	0.166544	0.170673	0.176644	0.180797	0.183709	0.178494	0.174814	0.170904	0.175794	0.174951	0.175082	0.17435	0.172528	0.172408	0.1663	0.165342	0.16669	0.170116
147	Tajikistan	208	TJK	FSU	Lower middle income	Asia	0.0982392	0.0962446	0.0942501	0.0922556	0.090261	0.0882665	0.086272	0.0842774	0.0822829	0.0802884	0.0770022	0.0781512	0.0743998	0.0709362	0.066568	0.0674891	0.0664423	0.0677685	0.0669409	0.0658926	0.0658068	0.0661734	0.0677763	0.0682856	0.0703039	0.071384	0.0740956	0.0758667	0.0780907	0.0795693	0.080797	0.0837517	0.0833096	0.0858956	0.0875081	0.0870684	0.0916192	0.0906929	0.0895287	0.0903912	0.0913622
148	Thailand	216	THA	OA	Upper middle income	Asia	0.0635522	0.0664789	0.0694057	0.0723324	0.0752592	0.0781859	0.0811126	0.0840394	0.0869661	0.0898928	0.0919635	0.0960359	0.106244	0.124457	0.123643	0.121009	0.12866	0.126093	0.136584	0.154997	0.141881	0.250094	0.268497	0.297334	0.289491	0.27616	0.282129	0.310131	0.298307	0.336729	0.351901	0.343441	0.347004	0.347512	0.330526	0.306625	0.323637	0.351883	0.322627	0.292504	0.265244
149	Togo	217	TGO	SSA	Low income	Africa	0.0297744	0.0291926	0.0286109	0.0280292	0.0274474	0.0268657	0.0262839	0.0257022	0.0251205	0.0245387	0.0242162	0.0233239	0.0223975	0.022121	0.021909	0.0212859	0.0222297	0.022966	0.0232789	0.0236298	0.0239456	0.0315071	0.0317625	0.0318927	0.031806	0.0323439	0.0324055	0.0325752	0.0325944	0.0329092	0.0329671	0.0328768	0.0346713	0.0351129	0.0341223	0.034639	0.0352044	0.0357204	0.0364726	0.0370607	0.037655
150	Tonga	219	TON	Oceania	Upper middle income	Oceania	0.000176262	0.000178967	0.000181671	0.000184375	0.000187079	0.000189783	0.000192487	0.000195192	0.000197896	0.0002006	0.000202368	0.000202339	0.000214963	0.000213666	0.000210226	0.000207238	0.000207591	0.000206001	0.000206001	0.000211385	0.00021675	0.000266855	0.000264542	0.000261623	0.000258575	0.000256001	0.000255667	0.000254894	0.000252669	0.000252814	0.000249553	0.000246387	0.000249275	0.000247353	0.000248877	0.000252139	0.000253419	0.000254362	0.000255207	0.000255086	0.000255318
151	Trinidad and Tobago	220	TTO	LA	High income	Americas	0.000795061	0.000792372	0.000789684	0.000786995	0.000784306	0.000781618	0.000778929	0.00077624	0.000773552	0.000770863	0.000771723	0.000776693	0.000729997	0.000789502	0.000748393	0.000805374	0.000814802	0.000779508	0.000778894	0.000823102	0.000904789	0.00113278	0.00131179	0.00121002	0.00121825	0.00121624	0.00121708	0.00120676	0.00123024	0.00127149	0.00130648	0.00131801	0.00134419	0.00138402	0.00135697	0.00137541	0.00138426	0.00140577	0.00143574	0.00144958	0.00146187
152	Tunisia	222	TUN	MENA	Lower middle income	Africa	0.0742937	0.0754054	0.076517	0.0776287	0.0787404	0.079852	0.0809637	0.0820753	0.083187	0.0842987	0.0845312	0.0859415	0.0885838	0.0902009	0.0883868	0.0880229	0.0892281	0.0894589	0.0915807	0.0934796	0.0950859	0.0958493	0.100246	0.0995656	0.101403	0.102025	0.101579	0.103236	0.101872	0.101704	0.102124	0.101719	0.101909	0.102392	0.103388	0.104571	0.103253	0.101019	0.102468	0.101798	0.102242
153	Turkey	223	TUR	MENA	Upper middle income	Asia	0.338207	0.341588	0.34497	0.348352	0.351733	0.355115	0.358496	0.361878	0.365259	0.368641	0.37448	0.372839	0.380823	0.387256	0.374695	0.373274	0.376608	0.377342	0.391123	0.405541	0.420528	0.414028	0.418363	0.426122	0.432022	0.441831	0.455295	0.454734	0.436698	0.456121	0.444109	0.446486	0.46864	0.496062	0.499225	0.502696	0.534567	0.523195	0.520711	0.539711	0.547469
154	Uganda	226	UGA	SSA	Low income	Africa	0.105253	0.106456	0.107658	0.108861	0.110063	0.111266	0.112468	0.113671	0.114874	0.116076	0.116734	0.118882	0.119789	0.121651	0.121795	0.123022	0.123764	0.125509	0.128006	0.129864	0.132481	0.149514	0.152923	0.157468	0.159985	0.161693	0.1652	0.16946	0.203987	0.206067	0.208865	0.215909	0.221524	0.222786	0.227947	0.225485	0.236861	0.233113	0.233455	0.234301	0.235059
155	Ukraine	230	UKR	FSU	Lower middle income	Europe	0.326917	0.324138	0.321358	0.318579	0.3158	0.31302	0.310241	0.307461	0.304682	0.301903	0.299411	0.290022	0.307744	0.27984	0.263129	0.249032	0.228975	0.222634	0.210088	0.203818	0.20111	0.219114	0.223145	0.228136	0.217799	0.215493	0.218062	0.221634	0.221267	0.209151	0.214327	0.22353	0.219661	0.224928	0.221533	0.220675	0.219477	0.219737	0.199341	0.205184	0.20554
156	United Arab Emirates	225	ARE	MENA	High income	Asia	0.00300079	0.0033606	0.00372041	0.00408022	0.00444002	0.00479983	0.00515964	0.00551945	0.00587926	0.00623907	0.00636651	0.00687764	0.00739156	0.0077412	0.00817312	0.00854571	0.00883539	0.00902147	0.00920544	0.00949552	0.0096744	0.010236	0.0104813	0.010782	0.0108028	0.0114303	0.0116247	0.0118607	0.0122754	0.0132709	0.0128538	0.0128961	0.0129115	0.0137428	0.0143549	0.0146486	0.01475	0.0149445	0.0150748	0.0150065	0.0151341
157	United Kingdom of Great Britain and Northern Ireland	229	GBR	Europe	High income	Europe	1.39392	1.36061	1.3273	1.294	1.26069	1.22739	1.19408	1.16077	1.12747	1.09416	1.10045	1.01845	0.940688	0.93618	0.975102	0.957868	1.00187	0.947902	0.90767	0.891322	0.802	0.839907	0.820035	0.782289	0.765584	0.726777	0.701994	0.696199	0.687245	0.653736	0.655889	0.639786	0.608928	0.594348	0.585467	0.561292	0.544794	0.523302	0.487093	0.474958	0.453062
158	United Republic of Tanzania	215	TZA	SSA	Lower middle income	Africa	0.325002	0.33194	0.338879	0.345817	0.352756	0.359694	0.366633	0.373571	0.38051	0.387448	0.391801	0.399111	0.409527	0.416376	0.423576	0.444734	0.438407	0.446033	0.447798	0.468273	0.471282	0.476469	0.485112	0.492487	0.496432	0.505953	0.517191	0.518636	0.525386	0.531307	0.536745	0.562308	0.571358	0.587056	0.603542	0.602068	0.612406	0.613671	0.619115	0.624318	0.628754
159	United States of America	231	USA	NA	High income	Americas	5.545	5.59441	5.64383	5.69324	5.74265	5.79207	5.84148	5.89089	5.94031	5.98972	6.05688	6.07623	6.1167	6.22399	6.20297	6.22145	6.23721	6.26543	6.30384	6.26879	6.24434	6.74499	6.76393	6.82083	6.79168	6.71728	6.80734	6.74968	6.56896	6.38754	6.29858	6.46047	6.44208	6.40791	6.31321	6.36127	6.39518	6.33378	6.21425	6.28656	6.33034
160	Uruguay	234	URY	LA	High income	Americas	0.272217	0.275483	0.278748	0.282014	0.28528	0.288546	0.291811	0.295077	0.298343	0.301609	0.302711	0.310004	0.312649	0.315248	0.313557	0.311653	0.320028	0.31882	0.316847	0.314746	0.305655	0.312576	0.306327	0.317272	0.325045	0.324966	0.335663	0.327906	0.331909	0.32961	0.312237	0.310335	0.316782	0.31421	0.313664	0.306645	0.315051	0.314893	0.296883	0.30553	0.306985
161	Uzbekistan	235	UZB	FSU	Lower middle income	Asia	0.524573	0.518396	0.512218	0.50604	0.499862	0.493685	0.487507	0.481329	0.475152	0.46808	0.458512	0.459516	0.446196	0.42875	0.420731	0.410043	0.399052	0.451079	0.443242	0.437112	0.436847	0.443918	0.441575	0.440933	0.431504	0.435061	0.438832	0.440022	0.442909	0.448725	0.450935	0.451584	0.443481	0.442875	0.451958	0.444256	0.453593	0.440233	0.442908	0.443585	0.449251
162	Venezuela (Bolivarian Republic of)	236	VEN	LA	Lower middle income	Americas	0.358617	0.360529	0.36244	0.364352	0.366263	0.368174	0.370086	0.371997	0.373909	0.37582	0.377143	0.380815	0.381636	0.382304	0.386478	0.390686	0.394182	0.397109	0.395857	0.393148	0.405484	0.417868	0.420829	0.420455	0.425576	0.433526	0.432033	0.438469	0.45462	0.451703	0.440582	0.440562	0.457359	0.458975	0.469773	0.46324	0.469001	0.455293	0.437049	0.442615	0.44389
163	Viet Nam	237	VNM	OA	Lower middle income	Asia	0.0264851	0.0273112	0.0281373	0.0289634	0.0297895	0.0306156	0.0314417	0.0322678	0.0330938	0.0339199	0.0369103	0.036561	0.0377464	0.0402635	0.0451129	0.0461495	0.0597406	0.0595397	0.0652054	0.0689295	0.0738721	0.0723392	0.0763773	0.0818281	0.0855489	0.0864775	0.114226	0.123883	0.100974	0.144764	0.124145	0.113414	0.122431	0.145194	0.132153	0.152202	0.144844	0.146578	0.15013	0.145377	0.145913
164	Yemen	249	YEM	MENA	Low income	Asia	0.347673	0.34682	0.345967	0.345114	0.34426	0.343407	0.342554	0.3417	0.340847	0.339994	0.340228	0.337426	0.335925	0.337831	0.340566	0.341315	0.343338	0.346548	0.348074	0.349484	0.349387	0.352381	0.353184	0.35797	0.36012	0.356641	0.356106	0.356503	0.358349	0.358578	0.358931	0.36305	0.366017	0.368441	0.371689	0.367997	0.370223	0.370019	0.356899	0.366607	0.367398
165	Zambia	251	ZMB	SSA	Lower middle income	Africa	0.259328	0.263024	0.26672	0.270417	0.274113	0.277809	0.281505	0.285202	0.288898	0.292594	0.294377	0.301071	0.306884	0.305297	0.303851	0.305949	0.304131	0.314695	0.316419	0.319531	0.322268	0.333828	0.340754	0.343278	0.346515	0.349886	0.346706	0.340965	0.344783	0.353226	0.362354	0.369319	0.386748	0.389181	0.387267	0.390832	0.395119	0.398605	0.396049	0.398396	0.397528
166	Zimbabwe	181	ZWE	SSA	Lower middle income	Africa	0.196387	0.195603	0.194818	0.194034	0.193249	0.192464	0.19168	0.190895	0.190111	0.189326	0.188918	0.185349	0.191431	0.183235	0.185259	0.187768	0.193745	0.193875	0.199175	0.208098	0.207843	0.21965	0.217925	0.217607	0.218373	0.219578	0.218589	0.218215	0.217309	0.22082	0.224799	0.22788	0.227956	0.229322	0.220577	0.224063	0.224309	0.225726	0.224548	0.225232	0.226048

## Sheet: S3
Country-level grassland BNF: Unit Tg N
	Country name	Area Code	ISO-3	region_11	Income group	Continent	Y1980	Y1981	Y1982	Y1983	Y1984	Y1985	Y1986	Y1987	Y1988	Y1989	Y1990	Y1991	Y1992	Y1993	Y1994	Y1995	Y1996	Y1997	Y1998	Y1999	Y2000	Y2001	Y2002	Y2003	Y2004	Y2005	Y2006	Y2007	Y2008	Y2009	Y2010	Y2011	Y2012	Y2013	Y2014	Y2015	Y2016	Y2017	Y2018	Y2019	Y2020
1	Afghanistan	2	AFG	OA	Low income	Asia	0.3831	0.3831	0.3831	0.3831	0.3831	0.3831	0.3831	0.3831	0.3831	0.3831	0.3831	0.3831	0.3831	0.3831	0.3831	0.3831	0.3831	0.3831	0.3831	0.3831	0.3831	0.3831	0.3831	0.3831	0.3831	0.3831	0.3831	0.3831	0.3831	0.3831	0.3831	0.3831	0.3831	0.3831	0.3831	0.3831	0.3831	0.3831	0.3831	0.3831	0.386446
2	Albania	3	ALB	Europe	Upper middle income	Europe	0.00497751	0.00501188	0.00504624	0.0050806	0.00511497	0.00514933	0.00518369	0.00521805	0.00525242	0.00528678	0.00532509	0.00541448	0.00541448	0.00541448	0.00541448	0.00542725	0.00547833	0.00555495	0.0056188	0.00569542	0.00568265	0.00771666	0.00781026	0.00771704	0.00765383	0.00777885	0.00778932	0.00793132	0.00865806	0.00900668	0.00903222	0.00905393	0.00912033	0.00901945	0.0087154	0.00875383	0.00877044	0.00885958	0.00888129	0.00891474	0.00897731
3	Algeria	4	DZA	MENA	Lower middle income	Africa	0.381166	0.382444	0.383722	0.385	0.386279	0.387557	0.388835	0.390113	0.391391	0.392669	0.396394	0.39352	0.392946	0.39329	0.403966	0.403787	0.403481	0.402651	0.404196	0.402753	0.406456	0.40795	0.404158	0.404311	0.419482	0.419469	0.418894	0.419648	0.420248	0.421167	0.420938	0.420989	0.420997	0.421364	0.421305	0.421333	0.420677	0.419516	0.419397	0.418939	0.418939
4	Angola	7	AGO	SSA	Lower middle income	Africa	0.528135	0.528092	0.528049	0.528006	0.527963	0.52792	0.527877	0.527834	0.527791	0.527748	0.528116	0.527822	0.527541	0.527529	0.527529	0.527273	0.526724	0.526763	0.527567	0.528257	0.527695	0.531735	0.530934	0.529422	0.526867	0.52518	0.524396	0.524649	0.523937	0.522242	0.522593	0.52272	0.522223	0.522331	0.522693	0.522847	0.520554	0.519707	0.519848	0.520901	0.520945
5	Antigua and Barbuda	8	ATG	LA	High income	Americas	5.108e-05	5.108e-05	5.108e-05	5.108e-05	5.108e-05	5.108e-05	5.108e-05	5.108e-05	5.108e-05	5.108e-05	5.108e-05	5.108e-05	5.108e-05	5.108e-05	5.108e-05	5.108e-05	5.108e-05	5.108e-05	5.108e-05	5.108e-05	5.108e-05	5.83065e-05	5.83078e-05	5.81878e-05	5.80167e-05	5.79388e-05	5.77e-05	5.76821e-05	5.75965e-05	5.74778e-05	5.72645e-05	5.70845e-05	5.70193e-05	5.68789e-05	5.68648e-05	5.68546e-05	5.67818e-05	5.67346e-05	5.67116e-05	5.67371e-05	5.66694e-05
6	Argentina	9	ARG	LA	Upper middle income	Americas	1.27789	1.27777	1.27764	1.27751	1.27738	1.27726	1.27713	1.277	1.27687	1.27674	1.27662	1.27649	1.27636	1.27623	1.27611	1.27598	1.27585	1.27572	1.2756	1.27547	1.27534	1.32618	1.32624	1.30774	1.28924	1.27113	1.25039	1.22965	1.20891	1.18817	1.16742	1.14668	1.12594	1.1052	1.08446	1.06372	1.04298	1.02224	1.00149	1.00149	1.00149
7	Armenia	1	ARM	FSU	Upper middle income	Asia	0.00877299	0.00877299	0.00877299	0.00877299	0.00877299	0.00877299	0.00877299	0.00877299	0.00877299	0.00877299	0.00877299	0.00877299	0.00877299	0.00878576	0.008939	0.0095775	0.010216	0.0106502	0.0106629	0.0106629	0.0106629	0.0106629	0.011493	0.0121315	0.01277	0.014047	0.0159944	0.0159089	0.015891	0.0158846	0.015725	0.0152665	0.0150418	0.0150316	0.0150162	0.0149715	0.0149715	0.0149664	0.0149741	0.0149664	0.0149664
8	Australia	10	AUS	Oceania	High income	Oceania	5.91038	5.89399	5.87759	5.8612	5.84481	5.82841	5.81202	5.79562	5.77923	5.76284	5.71202	5.68776	5.74139	5.65456	5.76055	5.69986	5.69313	5.63285	5.64799	5.49658	5.51281	5.50617	5.40094	5.31136	4.70991	4.89714	4.91309	4.78652	4.65995	4.55565	4.47466	4.64883	4.53441	4.34389	4.36882	4.04454	3.9871	4.35154	4.18331	4.23398	4.14743
9	Austria	11	AUT	Europe	High income	Europe	0.0198792	0.019826	0.0197728	0.0197196	0.0196664	0.0196132	0.01956	0.0195068	0.0194536	0.0194004	0.0193964	0.0193197	0.0192444	0.0191678	0.0190924	0.0190158	0.0189928	0.0189711	0.0189494	0.0189277	0.0187745	0.020372	0.0203132	0.0202509	0.0201753	0.0201204	0.0200259	0.0197884	0.019547	0.0194296	0.0193504	0.0191001	0.0188536	0.0186314	0.0186365	0.0187063	0.0180332	0.0179169	0.0179717	0.0180514	0.0174109
10	Azerbaijan	52	AZE	FSU	Upper middle income	Asia	0.031049	0.031049	0.031049	0.031049	0.031049	0.031049	0.031049	0.031049	0.031049	0.031049	0.031049	0.031049	0.031049	0.0310349	0.0313337	0.0313286	0.0316504	0.032266	0.033488	0.0335928	0.0341981	0.0342606	0.0342453	0.0343551	0.0343692	0.0344011	0.0343973	0.0341955	0.0340831	0.0339197	0.0339082	0.0339146	0.0337205	0.0333833	0.0333259	0.0331394	0.0323464	0.0311103	0.0309877	0.0309468	0.0309417
11	Bahamas	12	BHS	LA	High income	Americas	2.554e-05	2.554e-05	2.554e-05	2.554e-05	2.554e-05	2.554e-05	2.554e-05	2.554e-05	2.554e-05	2.554e-05	2.554e-05	2.554e-05	2.554e-05	2.554e-05	2.554e-05	2.554e-05	2.554e-05	2.554e-05	2.554e-05	2.554e-05	2.554e-05	3.81861e-05	3.81887e-05	3.79793e-05	3.76804e-05	3.75425e-05	3.71262e-05	3.70943e-05	3.69436e-05	3.67355e-05	3.63626e-05	3.75476e-05	3.74199e-05	3.71364e-05	3.71083e-05	3.70892e-05	3.69423e-05	3.68504e-05	3.68019e-05	3.68542e-05	3.67201e-05
12	Bahrain	13	BHR	MENA	High income	Asia	5.108e-05	5.108e-05	5.108e-05	5.108e-05	5.108e-05	5.108e-05	5.108e-05	5.108e-05	5.108e-05	5.108e-05	5.108e-05	5.108e-05	5.108e-05	5.108e-05	5.108e-05	5.108e-05	5.108e-05	5.108e-05	5.108e-05	5.108e-05	5.108e-05	5.108e-05	5.108e-05	5.108e-05	5.108e-05	5.108e-05	5.108e-05	5.108e-05	5.108e-05	5.108e-05	5.108e-05	5.108e-05	5.108e-05	5.108e-05	5.108e-05	5.108e-05	5.108e-05	5.108e-05	5.108e-05	5.108e-05	5.108e-05
13	Bangladesh	16	BGD	OA	Lower middle income	Asia	0.007662	0.007662	0.007662	0.007662	0.007662	0.007662	0.007662	0.007662	0.007662	0.007662	0.007662	0.007662	0.007662	0.007662	0.007662	0.007662	0.007662	0.007662	0.007662	0.007662	0.007662	0.0329557	0.0325179	0.0324099	0.0319165	0.0298152	0.0273496	0.0269293	0.0255786	0.0271394	0.0260711	0.025756	0.0268818	0.0261173	0.0260474	0.0258421	0.0259559	0.0257834	0.0263327	0.0254432	0.0254426
14	Barbados	14	BRB	LA	High income	Americas	2.554e-05	2.554e-05	2.554e-05	2.554e-05	2.554e-05	2.554e-05	2.554e-05	2.554e-05	2.554e-05	2.554e-05	2.554e-05	2.554e-05	2.554e-05	2.554e-05	2.554e-05	2.554e-05	2.554e-05	2.554e-05	2.554e-05	2.554e-05	2.554e-05	5.26392e-05	5.08374e-05	5.04185e-05	4.80854e-05	4.783e-05	4.70562e-05	4.69974e-05	4.67178e-05	4.63321e-05	4.40935e-05	4.20503e-05	4.03902e-05	3.93112e-05	3.85552e-05	3.70892e-05	3.55172e-05	3.54367e-05	3.53946e-05	3.54406e-05	3.53218e-05
15	Belarus	57	BLR	FSU	Upper middle income	Europe	0.0399701	0.0399701	0.0399701	0.0399701	0.0399701	0.0399701	0.0399701	0.0399701	0.0399701	0.0399701	0.0399701	0.0399701	0.0399701	0.0396636	0.037978	0.0377992	0.0377609	0.038144	0.0382589	0.0379907	0.0382461	0.0615278	0.0607441	0.0606527	0.0603731	0.0609237	0.0611116	0.0606222	0.0600468	0.0594701	0.0589769	0.0582137	0.0572897	0.0554325	0.0531497	0.0525608	0.0518799	0.0507589	0.0504609	0.0494206	0.0483796
16	Belgium	255	BEL	Europe	High income	Europe	0.00506075	0.00506075	0.00506075	0.00506075	0.00506075	0.00506075	0.00506075	0.00506075	0.00506075	0.00506075	0.00506075	0.00506075	0.00506075	0.00506075	0.00506075	0.00506075	0.00506075	0.00506075	0.00506075	0.00506075	0.00647439	0.00788803	0.00782801	0.00781524	0.00775139	0.007662	0.00764923	0.00750876	0.0074066	0.00743214	0.00739383	0.00726613	0.00738361	0.00726485	0.0071512	0.00711289	0.00725847	0.00713843	0.00731721	0.00729494	0.00727966
17	Belize	23	BLZ	LA	Lower middle income	Americas	0.00060406	0.000605995	0.000607929	0.000609864	0.000611799	0.000613734	0.000615669	0.000617604	0.000619538	0.000621473	0.00062573	0.00062573	0.00062573	0.00062573	0.00062573	0.0006385	0.0006385	0.0006385	0.0006385	0.0006385	0.0006385	0.00075593	0.000764986	0.000762895	0.000759898	0.000758524	0.000754358	0.000754039	0.000752532	0.000755256	0.000754462	0.000751074	0.000754328	0.000751568	0.000751295	0.000765544	0.000763928	0.000765742	0.000765203	0.000768617	0.000775453
18	Benin	53	BEN	SSA	Lower middle income	Africa	0.0070235	0.0070235	0.0070235	0.0070235	0.0070235	0.0070235	0.0070235	0.0070235	0.0070235	0.0070235	0.0070235	0.0070235	0.0070235	0.0070235	0.0070235	0.0070235	0.0070235	0.0070235	0.0070235	0.0070235	0.0070235	0.0114497	0.0116312	0.0117327	0.0116193	0.0115741	0.0111613	0.0111499	0.0110961	0.011022	0.0108889	0.0107759	0.0108844	0.0109374	0.0109279	0.0109214	0.0110144	0.0109821	0.0109654	0.0109836	0.0109364
19	Bermuda	17	BMU	#N/A	High income	Americas	0	0	0	0	0	0	0	0	0	0	0	0	0	0	0	0	0	0	0	0	0	7.22782e-07	7.22782e-07	7.11289e-07	6.93411e-07	6.85749e-07	6.61486e-07	6.60209e-07	4.89091e-07	4.80152e-07	4.63551e-07	4.50781e-07	4.45673e-07	4.35457e-07	4.3418e-07	4.32903e-07	4.27795e-07	4.23964e-07	4.22687e-07	4.23964e-07	4.18856e-07
20	Bhutan	18	BTN	OA	Lower middle income	Asia	0.00281714	0.00294871	0.00308028	0.00321185	0.00334342	0.00347499	0.00360656	0.00373813	0.0038697	0.00400127	0.003831	0.0044695	0.0044695	0.0044695	0.0044695	0.005108	0.005108	0.005108	0.005108	0.005108	0.00517185	0.00522027	0.00522141	0.00524766	0.00524732	0.00525145	0.0052448	0.00524054	0.00522921	0.00522971	0.00522977	0.00522904	0.00522946	0.00522877	0.00530537	0.00530572	0.00530551	0.00530366	0.00530325	0.00530338	0.00530303
21	Bolivia (Plurinational State of)	19	BOL	LA	Lower middle income	Americas	0.419569	0.420315	0.421061	0.421807	0.422553	0.423299	0.424045	0.424791	0.425537	0.426283	0.423964	0.427795	0.427795	0.432073	0.432073	0.432073	0.432022	0.432022	0.432022	0.432022	0.432022	0.432022	0.432022	0.420644	0.41938	0.420861	0.42141	0.42141	0.42141	0.42141	0.42141	0.42141	0.42141	0.42141	0.42141	0.42141	0.42141	0.42141	0.42141	0.42141	0.42141
22	Bosnia and Herzegovina	80	BIH	#N/A	Upper middle income	Europe	0.015324	0.015324	0.015324	0.015324	0.015324	0.015324	0.015324	0.015324	0.015324	0.015324	0.015324	0.015324	0.015324	0.015324	0.015324	0.015324	0.0146855	0.0146855	0.014047	0.0134085	0.0131531	0.0130126	0.0131531	0.0134979	0.0133319	0.0132425	0.0132297	0.0131786	0.0131786	0.0131403	0.0132169	0.0133319	0.013383	0.0133574	0.0133446	0.0133957	0.0137788	0.013549	0.0138171	0.0139831	0.0143024
23	Botswana	20	BWA	SSA	Upper middle income	Africa	0.326912	0.326912	0.326912	0.326912	0.326912	0.326912	0.326912	0.326912	0.326912	0.326912	0.326912	0.326912	0.326912	0.326912	0.326912	0.326912	0.326912	0.326912	0.326912	0.326912	0.326912	0.326912	0.326912	0.326912	0.326912	0.326912	0.326912	0.326912	0.326912	0.326912	0.326912	0.326912	0.326912	0.326912	0.326912	0.326912	0.326912	0.326912	0.326912	0.326912	0.326912
24	Brazil	21	BRA	Brazil	Upper middle income	Americas	2.34381	2.33812	2.33242	2.32673	2.32103	2.31534	2.30964	2.30395	2.29825	2.29256	2.27873	2.27683	2.27493	2.27303	2.27113	2.26923	2.25838	2.24754	2.23669	2.22585	2.215	2.25466	2.24531	2.23552	2.22463	2.21573	2.20361	2.20996	2.21588	2.22207	2.2277	2.2344	2.24194	2.24766	2.2554	2.26193	2.26776	2.27452	2.27544	2.27667	2.27631
25	Brunei Darussalam	26	BRN	MENA	High income	Asia	8.55203e-05	8.35855e-05	8.16506e-05	7.97158e-05	7.77809e-05	7.58461e-05	7.39112e-05	7.19764e-05	7.00415e-05	6.81067e-05	6.385e-05	6.385e-05	6.385e-05	6.385e-05	6.385e-05	5.108e-05	5.108e-05	5.108e-05	5.108e-05	5.108e-05	5.108e-05	5.65775e-05	5.67065e-05	5.66771e-05	5.66183e-05	5.67997e-05	4.77253e-05	4.94339e-05	4.96702e-05	4.97098e-05	4.98937e-05	4.97213e-05	4.96574e-05	4.95374e-05	4.93675e-05	4.89781e-05	4.86997e-05	4.84877e-05	4.81531e-05	4.80714e-05	4.7922e-05
26	Bulgaria	27	BGR	Europe	Upper middle income	Europe	0.0278146	0.0275395	0.0272645	0.0269894	0.0267144	0.0264393	0.0261643	0.0258892	0.0256141	0.0253391	0.0255783	0.0255272	0.0232925	0.0231265	0.0247993	0.0250547	0.0225007	0.0217856	0.0233563	0.0232414	0.0230371	0.0239693	0.0233946	0.0239693	0.0243141	0.02554	0.0251569	0.0247355	0.0246589	0.0231648	0.0228711	0.0225135	0.0220921	0.0186953	0.018542	0.0186876	0.0190656	0.0192865	0.0193849	0.0195636	0.0195509
27	Burkina Faso	233	BFA	SSA	Low income	Africa	0.07662	0.07662	0.07662	0.07662	0.07662	0.07662	0.07662	0.07662	0.07662	0.07662	0.07662	0.07662	0.07662	0.07662	0.07662	0.07662	0.07662	0.07662	0.07662	0.07662	0.07662	0.0851788	0.0853652	0.0854275	0.0854338	0.0856073	0.0854796	0.0856081	0.0855384	0.0851541	0.0848099	0.0847821	0.0845807	0.0846073	0.0845144	0.0844812	0.0846662	0.0847273	0.0847239	0.084973	0.0847094
28	Burundi	29	BDI	SSA	Low income	Africa	0.0139804	0.0136444	0.0133084	0.0129725	0.0126365	0.0123005	0.0119646	0.0116286	0.0112926	0.0109567	0.0101138	0.01005	0.00998614	0.00992229	0.00987121	0.00928379	0.00872191	0.00819834	0.00770031	0.00724059	0.00698519	0.00726049	0.00687291	0.00687601	0.00687212	0.00685071	0.00683794	0.00683977	0.00684222	0.00684488	0.00684591	0.00688337	0.0069288	0.00692348	0.00694345	0.00696309	0.00698326	0.00700338	0.00702319	0.00704363	0.0070635
29	Cambodia	115	KHM	OA	Lower middle income	Asia	0.00663653	0.00682615	0.00701576	0.00720538	0.00739499	0.00758461	0.00777422	0.00796384	0.00815345	0.00834307	0.0083005	0.008939	0.008939	0.008939	0.0095775	0.0095775	0.0095775	0.0095775	0.010216	0.010216	0.0118761	0.013423	0.0147002	0.0159773	0.0176372	0.01917	0.0191695	0.0191697	0.0191698	0.01917	0.0191701	0.01917	0.0191704	0.0191702	0.0191703	0.0191704	0.0191703	0.0191705	0.0191707	0.019171	0.0191708
30	Cameroon	32	CMR	SSA	Lower middle income	Africa	0.02554	0.02554	0.02554	0.02554	0.02554	0.02554	0.02554	0.02554	0.02554	0.02554	0.02554	0.02554	0.02554	0.02554	0.02554	0.02554	0.02554	0.02554	0.02554	0.02554	0.02554	0.0363075	0.0363093	0.0361313	0.0358762	0.0357644	0.0354095	0.0353823	0.0352539	0.0350773	0.0351262	0.0348461	0.0347469	0.0345275	0.0345057	0.0344908	0.034377	0.0343055	0.0342684	0.0343088	0.0342044
31	Canada	33	CAN	NA	High income	Americas	0.255107	0.255153	0.255199	0.255245	0.255291	0.255337	0.255383	0.255429	0.255476	0.255522	0.254468	0.256741	0.256371	0.256013	0.255655	0.255298	0.254902	0.255502	0.256102	0.256703	0.257303	0.35129	0.367214	0.371288	0.375361	0.379435	0.371671	0.366537	0.361404	0.35627	0.351137	0.345978	0.340793	0.335608	0.330424	0.325239	0.320003	0.319986	0.316073	0.311803	0.306089
32	Central African Republic	37	CAF	SSA	Low income	Africa	0.0385267	0.0385074	0.038488	0.0384687	0.0384493	0.03843	0.0384106	0.0383913	0.0383719	0.0383526	0.03831	0.03831	0.03831	0.03831	0.03831	0.0381823	0.0381823	0.0381823	0.0381823	0.0381823	0.0381823	0.0415607	0.0415613	0.0415054	0.0414254	0.0413887	0.0412774	0.0412688	0.0412286	0.0411668	0.041018	0.0408841	0.0408553	0.0407916	0.0407852	0.0407809	0.0407479	0.0407271	0.0407164	0.0407281	0.0406978
33	Chile	40	CHL	LA	High income	Americas	0.162763	0.162899	0.163034	0.163169	0.163304	0.163439	0.163574	0.163709	0.163844	0.16398	0.164095	0.164095	0.164095	0.164733	0.164733	0.165116	0.165142	0.165052	0.165052	0.165116	0.16601	0.167995	0.174881	0.174331	0.18089	0.18101	0.180784	0.180376	0.175523	0.170657	0.165798	0.160945	0.156098	0.151257	0.14642	0.141589	0.136761	0.131938	0.127119	0.122303	0.117491
34	China	351	CHN	China	Upper middle income	Asia	4.59551	4.62048	4.64546	4.67043	4.6954	4.72038	4.74535	4.77032	4.7953	4.82027	4.78102	4.83989	4.89876	4.95762	5.01649	5.01649	5.01649	5.01649	5.01649	5.01649	5.01649	5.23422	5.23496	5.23169	5.22683	5.22488	5.21821	5.21751	5.21526	5.21195	5.20346	5.19586	5.19195	5.1864	5.18483	5.18351	5.17938	5.17606	5.17341	5.17203	5.16988
35	Colombia	44	COL	LA	Upper middle income	Americas	0.489198	0.491095	0.492991	0.494887	0.496784	0.49868	0.500577	0.502473	0.504369	0.506266	0.51186	0.51186	0.51186	0.51186	0.51186	0.51186	0.521322	0.521335	0.52569	0.527452	0.51481	0.48028	0.483613	0.489117	0.493982	0.497315	0.495536	0.496319	0.499984	0.500405	0.499945	0.489244	0.500132	0.528264	0.526686	0.525108	0.523529	0.505781	0.505692	0.507441	0.50447
36	Congo	46	COG	SSA	Lower middle income	Africa	0.1277	0.1277	0.1277	0.1277	0.1277	0.1277	0.1277	0.1277	0.1277	0.1277	0.1277	0.1277	0.1277	0.1277	0.1277	0.1277	0.1277	0.1277	0.1277	0.1277	0.1277	0.128585	0.128585	0.128571	0.12855	0.12854	0.128511	0.128509	0.128498	0.1285	0.128489	0.128496	0.128487	0.128497	0.128495	0.128494	0.128484	0.128478	0.128474	0.128478	0.128469
37	Cook Islands	47	COK	#N/A	NA	Oceania	0	0	0	0	0	0	0	0	0	0	0	0	0	0	0	0	0	0	0	0	0	0	0	0	0	0	0	0	0	0	0	0	0	0	0	0	0	0	0	0	0
38	Costa Rica	48	CRI	LA	Upper middle income	Americas	0.0264089	0.0259552	0.0255016	0.0250479	0.0245943	0.0241406	0.0236869	0.0232333	0.0227796	0.022326	0.0215634	0.0215637	0.0210705	0.020598	0.0201127	0.0196403	0.019155	0.0186825	0.0181973	0.0177248	0.0172395	0.0171501	0.0170607	0.0169713	0.0168819	0.0167925	0.0167287	0.016601	0.0165116	0.0164222	0.0163328	0.0162434	0.016154	0.0159625	0.0157582	0.0155666	0.015324	0.015324	0.015324	0.015324	0.015324
39	Côte d'Ivoire	107	CIV	SSA	Lower middle income	Africa	0.16601	0.16601	0.16601	0.16601	0.16601	0.16601	0.16601	0.16601	0.16601	0.16601	0.16601	0.16601	0.16601	0.16601	0.16601	0.16601	0.16601	0.16601	0.16601	0.16601	0.16601	0.171069	0.171069	0.170986	0.17342	0.173365	0.173198	0.173351	0.173288	0.173202	0.173048	0.172917	0.173019	0.173638	0.173625	0.173617	0.173553	0.173512	0.173491	0.173514	0.173455
40	Croatia	98	HRV	Europe	High income	Europe	0.0137788	0.0137788	0.0137788	0.0137788	0.0137788	0.0137788	0.0137788	0.0137788	0.0137788	0.0137788	0.0137788	0.0137788	0.0137788	0.0139576	0.0139321	0.0140342	0.0105225	0.0106374	0.0105991	0.0106629	0.00329466	0.00364737	0.00361583	0.00371607	0.00369053	0.00374161	0.00388208	0.00388208	0.00483217	0.00488197	0.00492156	0.0049471	0.00491262	0.00824176	0.00886238	0.00882407	0.00850482	0.00864529	0.00858144	0.00865806	0.00776416
41	Cuba	49	CUB	LA	Upper middle income	Americas	0.0411877	0.0406548	0.0401219	0.0395891	0.0390562	0.0385234	0.0379905	0.0374577	0.0369248	0.0363919	0.037033	0.0366499	0.034479	0.033202	0.031925	0.031925	0.0329466	0.0319633	0.0325635	0.031925	0.031925	0.0324856	0.0326669	0.0331433	0.0323298	0.0341789	0.0345301	0.0352682	0.0353576	0.0354482	0.0355376	0.0356143	0.0379358	0.0367814	0.0367279	0.036042	0.0365541	0.0365516	0.0365516	0.0378413	0.0378413
42	Cyprus	50	CYP	Europe	High income	Asia	0.000109056	0.000103692	9.8329e-05	9.29656e-05	8.76022e-05	8.22388e-05	7.68754e-05	7.1512e-05	6.61486e-05	6.07852e-05	5.108e-05	5.108e-05	5.108e-05	5.108e-05	2.554e-05	2.554e-05	1.5324e-05	1.4047e-05	1.4047e-05	1.4047e-05	1.4047e-05	1.277e-05	1.277e-05	1.277e-05	1.277e-05	1.277e-05	1.277e-05	2.4263e-05	1.7878e-05	5.4911e-05	2.554e-05	3.0648e-05	3.3202e-05	2.72001e-05	2.78386e-05	2.82217e-05	2.31137e-05	2.33691e-05	2.33972e-05	2.20844e-05	3.57305e-05
43	Czechia	167	CZE	Europe	High income	Europe	0.0111482	0.0111482	0.0111482	0.0111482	0.0111482	0.0111482	0.0111482	0.0111482	0.0111482	0.0111482	0.0111482	0.0111482	0.0111482	0.0111482	0.0113653	0.0115185	0.0120804	0.0121698	0.0120932	0.0121315	0.012272	0.0130114	0.0112931	0.0117502	0.0115289	0.0114565	0.0119092	0.0124525	0.0124578	0.0123533	0.0124865	0.0125528	0.0128732	0.0129488	0.0129615	0.0127189	0.0125784	0.0129232	0.0130637	0.0131447	0.0132067
44	Democratic Republic of the Congo	250	COD	SSA	Low income	Africa	0.231137	0.231137	0.231137	0.231137	0.231137	0.231137	0.231137	0.231137	0.231137	0.231137	0.231137	0.231137	0.231137	0.231137	0.231137	0.231137	0.231137	0.231137	0.231137	0.231137	0.231137	0.243241	0.243243	0.243043	0.242757	0.242625	0.242686	0.243473	0.24341	0.2451	0.246506	0.247868	0.249456	0.249497	0.250221	0.250402	0.250461	0.251134	0.251411	0.251762	0.251532
45	Denmark	54	DNK	Europe	High income	Europe	0.000426982	0.000651967	0.000876951	0.00110193	0.00132692	0.0015519	0.00177689	0.00200187	0.00222686	0.00245184	0.00277109	0.00270724	0.00265616	0.00251569	0.00404809	0.00508246	0.00491645	0.00402255	0.00380546	0.00436734	0.00457166	0.010382	0.0103692	0.0105736	0.0102415	0.0106246	0.0106119	0.0104842	0.00990952	0.00936041	0.00973074	0.00961581	0.00982013	0.00971797	0.00962858	0.00955196	0.00941021	0.00923399	0.00902967	0.00933843	0.00949166
46	Dominica	55	DMA	LA	Upper middle income	Americas	2.554e-05	2.554e-05	2.554e-05	2.554e-05	2.554e-05	2.554e-05	2.554e-05	2.554e-05	2.554e-05	2.554e-05	2.554e-05	2.554e-05	2.554e-05	2.554e-05	2.554e-05	2.554e-05	2.554e-05	2.554e-05	2.554e-05	2.554e-05	2.554e-05	3.45735e-05	3.45748e-05	3.44254e-05	3.42108e-05	3.41138e-05	3.38162e-05	3.37933e-05	3.36847e-05	3.51367e-05	3.48174e-05	3.45454e-05	3.44496e-05	3.42376e-05	3.42159e-05	3.42019e-05	3.40921e-05	3.40231e-05	3.39874e-05	3.40257e-05	3.39248e-05
47	Dominican Republic	56	DOM	LA	Upper middle income	Americas	0.0153505	0.0153484	0.0153463	0.0153442	0.0153421	0.01534	0.0153379	0.0153358	0.0153338	0.0153317	0.015324	0.015324	0.015324	0.015324	0.015324	0.015324	0.015324	0.015324	0.015324	0.0152857	0.0152857	0.016908	0.0169083	0.0167429	0.0167078	0.0166917	0.0166429	0.0166391	0.0165889	0.0165652	0.0165226	0.0164865	0.0164737	0.0164454	0.0164426	0.0165518	0.0165357	0.0165256	0.0165203	0.016526	0.0165113
48	Ecuador	58	ECU	LA	Upper middle income	Americas	0.0609785	0.061185	0.0613915	0.061598	0.0618045	0.062011	0.0622175	0.0624239	0.0626304	0.0628369	0.0628412	0.0628156	0.0629944	0.0638628	0.0650376	0.0652164	0.0637989	0.0639522	0.0641437	0.0650632	0.064961	0.0636584	0.0624453	0.0608235	0.0639011	0.0637223	0.0638245	0.0638117	0.0631476	0.0636712	0.0628271	0.0614352	0.0635435	0.0619345	0.0394267	0.0413493	0.0395998	0.039919	0.0395104	0.0370458	0.037531
49	Egypt	59	EGY	MENA	Lower middle income	Africa	0	0	0	0	0	0	0	0	0	0	0	0	0	0	0	0	0	0	0	0	0	0.00821094	0.00839069	0.00823975	0.00830351	0.00711009	0.00704006	0.00678041	0.00673509	0.00720409	0.0069689	0.00662365	0.00664953	0.00621111	0.00595635	0.00645714	0.00626234	0.00648114	0.00676109	0.00709634	0.00722213
50	El Salvador	60	SLV	LA	Lower middle income	Americas	0.006538	0.00647263	0.00640725	0.00634188	0.0062765	0.00621113	0.00614575	0.00608038	0.006015	0.00594963	0.00588442	0.00581929	0.00575289	0.00568776	0.00562263	0.0055575	0.00549238	0.00542725	0.00536085	0.00529572	0.00523059	0.00703116	0.00695454	0.00687792	0.00660209	0.00638755	0.00750748	0.00750493	0.00750238	0.00749982	0.00749727	0.00749344	0.00749088	0.00748833	0.00748067	0.00763901	0.00757133	0.00750365	0.00743597	0.00743597	0.00743597
51	Eritrea	178	ERI	SSA	Low income	Africa	0.088113	0.088113	0.088113	0.088113	0.088113	0.088113	0.088113	0.088113	0.088113	0.088113	0.088113	0.088113	0.088113	0.088113	0.0889686	0.0889686	0.0889686	0.0889686	0.0889686	0.0889686	0.0889686	0.0899839	0.0899841	0.0900295	0.0891501	0.0891761	0.0892219	0.0892189	0.0892045	0.0892166	0.0891799	0.0891487	0.0891376	0.0891132	0.0891108	0.0891091	0.0890965	0.0890885	0.0890844	0.0890889	0.0890773
52	Estonia	63	EST	Europe	High income	Europe	0.000326757	0.000413516	0.000500274	0.000587033	0.000673792	0.00076055	0.000847309	0.000934067	0.00102083	0.00110758	0	0	0.00315419	0.00310311	0.0017878	0.00134085	0.00139193	0.00157071	0.00183888	0.0016601	0.00167287	0.00639777	0.00423964	0.0056686	0.00497902	0.00613854	0.00631221	0.00622665	0.00592656	0.00596231	0.00633264	0.00607852	0.00621899	0.0062573	0.00611683	0.00589974	0.00615514	0.00596359	0.00607852	0.00602744	0.00588697
53	Ethiopia	238	ETH	SSA	Low income	Africa	0.2554	0.2554	0.2554	0.2554	0.2554	0.2554	0.2554	0.2554	0.2554	0.2554	0.2554	0.2554	0.2554	0.2554	0.2554	0.2554	0.2554	0.2554	0.2554	0.2554	0.2554	0.265981	0.267634	0.266599	0.266178	0.266893	0.268004	0.274938	0.273074	0.273227	0.277224	0.281165	0.279982	0.280659	0.281336	0.282013	0.282689	0.283359	0.277926	0.277926	0.277926
54	Fiji	66	FJI	Oceania	Upper middle income	Oceania	0.00217508	0.00217717	0.00217926	0.00218135	0.00218344	0.00218553	0.00218762	0.00218971	0.0021918	0.00219389	0.0021709	0.00220921	0.00220921	0.00220921	0.00220921	0.00220921	0.00220921	0.00220921	0.00220921	0.00220921	0.00220921	0.00220921	0.00220921	0.00220921	0.00220921	0.00220921	0.00220921	0.00220921	0.00220921	0.00223986	0.00226157	0.00228328	0.00230499	0.00232669	0.0023484	0.00237011	0.00239182	0.00241353	0.00243524	0.00245695	0.00246589
55	Finland	67	FIN	Europe	High income	Europe	0.00349722	0.00332956	0.0031619	0.00299424	0.00282658	0.00265892	0.00249126	0.00232361	0.00215595	0.00198829	0.00155794	0.00157071	0.0015324	0.00135362	0.0014047	0.00125146	0.00117484	0.000272001	0.000275832	0.00026817	0.00033202	0.00879853	0.00849205	0.00838989	0.00827496	0.00833881	0.00844097	0.00878576	0.00878576	0.00860698	0.00883684	0.00892623	0.00883684	0.0086836	0.00874745	0.00916247	0.00911778	0.00947534	0.01005	0.0103437	0.0102543
56	France	68	FRA	Europe	High income	Europe	0.164135	0.162456	0.160776	0.159097	0.157417	0.155738	0.154058	0.152379	0.150699	0.14902	0.148123	0.146186	0.14472	0.141258	0.139456	0.137947	0.137002	0.135601	0.134315	0.133218	0.131688	0.169824	0.168604	0.168337	0.167698	0.166447	0.167001	0.167305	0.167155	0.166657	0.16667	0.166671	0.165931	0.164005	0.162846	0.158846	0.160986	0.160529	0.161074	0.161958	0.162698
57	French Polynesia	70	PYF	Oceania	High income	Oceania	0.0002554	0.0002554	0.0002554	0.0002554	0.0002554	0.0002554	0.0002554	0.0002554	0.0002554	0.0002554	0.0002554	0.0002554	0.0002554	0.0002554	0.0002554	0.0002554	0.0002554	0.0002554	0.0002554	0.0002554	0.0002554	0.00026082	0.000260821	0.000260731	0.000260602	0.000260544	0.000260365	0.000260352	0.000260287	0.000259398	0.000259265	0.000259152	0.000259112	0.000259024	0.000259015	0.000259009	0.000258963	0.000258935	0.000258919	0.000258936	0.000258894
58	Gabon	74	GAB	SSA	Upper middle income	Africa	0.0191237	0.0191665	0.0192094	0.0192523	0.0192951	0.019338	0.0193808	0.0194237	0.0194665	0.0195094	0.0195685	0.0196216	0.0196365	0.0196896	0.0197428	0.019681	0.0197597	0.0198384	0.0199171	0.0199958	0.0200744	0.0207262	0.0207909	0.0208458	0.0208965	0.0209547	0.021	0.0210631	0.0211207	0.0211757	0.021223	0.02136	0.0215066	0.0216468	0.0216457	0.0216449	0.0216389	0.0216352	0.0216332	0.0216353	0.0216299
59	Gambia	75	GMB	SSA	Low income	Africa	0.00574294	0.00566965	0.00559636	0.00552306	0.00544977	0.00537648	0.00530319	0.0052299	0.0051566	0.00508331	0.0049803	0.00486537	0.00486537	0.00486537	0.00475044	0.00468659	0.00462274	0.00443119	0.00443119	0.00430349	0.00340959	0.00344177	0.0034216	0.00304869	0.00302745	0.00300093	0.00300064	0.00288811	0.00299399	0.00307254	0.00308376	0.00306343	0.00305623	0.00304031	0.00303873	0.00303764	0.00302939	0.00301006	0.00300743	0.00301029	0.00300288
60	Georgia	73	GEO	FSU	Upper middle income	Asia	0.026817	0.026817	0.026817	0.026817	0.026817	0.026817	0.026817	0.026817	0.026817	0.026817	0.026817	0.026817	0.026817	0.02554	0.0251569	0.0251569	0.0251441	0.025208	0.0253229	0.024761	0.0247483	0.0247738	0.0247738	0.0247738	0.0247738	0.0247738	0.0247738	0.0247738	0.0247738	0.0247738	0.0247738	0.0247738	0.0247738	0.0247789	0.024876	0.0248696	0.0248581	0.024853	0.0248504	0.0248491	0.0248491
61	Germany	79	DEU	Europe	High income	Europe	0.0729354	0.0725654	0.0721955	0.0718255	0.0714556	0.0710856	0.0707157	0.0703458	0.0699758	0.0696059	0.0717419	0.0680513	0.0669531	0.0670553	0.0673107	0.0674511	0.0673362	0.0672596	0.0672468	0.0653058	0.064463	0.0842054	0.0831327	0.0837329	0.0846906	0.0859932	0.0873213	0.0889175	0.0900285	0.0905138	0.092276	0.0952387	0.0950726	0.0942554	0.0958772	0.0947917	0.0955707	0.0953791	0.0968477	0.0986738	0.0998997
62	Ghana	81	GHA	SSA	Lower middle income	Africa	0.120359	0.119303	0.118246	0.117189	0.116132	0.115075	0.114018	0.112961	0.111905	0.110848	0.107268	0.107268	0.107268	0.107268	0.107268	0.107268	0.107268	0.10577	0.0969645	0.0967381	0.0918077	0.0991767	0.100036	0.0929657	0.0824929	0.0845153	0.0822145	0.0865714	0.0794166	0.0820996	0.081925	0.0794483	0.0788185	0.0789995	0.0767491	0.0761542	0.0742302	0.0695719	0.0701426	0.0724165	0.0728103
63	Greece	84	GRC	Europe	High income	Europe	0.0734831	0.0729529	0.0724227	0.0718925	0.0713622	0.070832	0.0703018	0.0697716	0.0692413	0.0687111	0.0671063	0.0666594	0.0667232	0.0669148	0.0670425	0.0671702	0.0673362	0.065127	0.062573	0.061296	0.0596998	0.0585632	0.0574267	0.0562902	0.0551536	0.0540171	0.0528806	0.051744	0.0506075	0.049471	0.0483344	0.0471979	0.0460614	0.0449376	0.0366882	0.0372501	0.0368031	0.0361131	0.0346998	0.0338025	0.0338025
64	Guatemala	89	GTM	LA	Upper middle income	Americas	0.0317958	0.0318512	0.0319066	0.031962	0.0320174	0.0320728	0.0321282	0.0321837	0.0322391	0.0322945	0.031925	0.031925	0.031925	0.0332275	0.0332275	0.0332275	0.0332275	0.0328317	0.0324358	0.0320399	0.0316441	0.0312482	0.0308523	0.0304564	0.0300606	0.0296392	0.0250222	0.0247866	0.0243907	0.0239948	0.0235862	0.023433	0.0232797	0.0231265	0.0231265	0.0231265	0.0232899	0.0234534	0.0236168	0.0237803	0.0239437
65	Guinea	90	GIN	SSA	Low income	Africa	0.13764	0.137579	0.137518	0.137456	0.137395	0.137334	0.137272	0.137211	0.13715	0.137089	0.137763	0.136639	0.136639	0.136639	0.136639	0.136639	0.136639	0.136639	0.136639	0.136639	0.136639	0.136639	0.136639	0.136639	0.136639	0.136639	0.136639	0.136639	0.136639	0.136639	0.136639	0.136639	0.136639	0.136639	0.136639	0.136639	0.136639	0.136639	0.136639	0.136639	0.136639
66	Guyana	91	GUY	LA	Upper middle income	Americas	0.00758538	0.00758538	0.00758538	0.00758538	0.00758538	0.00758538	0.00758538	0.00758538	0.00758538	0.00758538	0.00758538	0.00758538	0.00758538	0.00758538	0.00758538	0.00758538	0.00758538	0.00758538	0.00758538	0.00758538	0.00758538	0.00833067	0.00833417	0.00832511	0.00831053	0.00830553	0.00828053	0.00827861	0.00826957	0.00825713	0.00823477	0.00821579	0.00820907	0.00819421	0.00819273	0.00819172	0.00818402	0.00817917	0.00817666	0.00817939	0.00817232
67	Honduras	95	HND	LA	Lower middle income	Americas	0.0190157	0.0190405	0.0190654	0.0190902	0.0191151	0.0191399	0.0191648	0.0191896	0.0192144	0.0192393	0.019155	0.019155	0.019155	0.0195764	0.0195381	0.0195381	0.0195381	0.0194104	0.0194104	0.0192827	0.0192572	0.0211866	0.0223618	0.0237985	0.02353	0.0235094	0.0234469	0.0234421	0.0240825	0.0241289	0.0241769	0.0242969	0.0244977	0.0246149	0.0246752	0.0246727	0.0252798	0.0257022	0.0258877	0.0258943	0.0262475
68	Hungary	97	HUN	Europe	High income	Europe	0.0154814	0.0154324	0.0153834	0.0153344	0.0152855	0.0152365	0.0151875	0.0151385	0.0150895	0.0150405	0.0151452	0.0149792	0.0148643	0.0147749	0.01466	0.01466	0.01466	0.01466	0.01466	0.0146472	0.0134213	0.0137022	0.0137278	0.013715	0.0138044	0.0137405	0.0131403	0.0131403	0.0130509	0.0129488	0.00996571	0.00989675	0.00988398	0.00990952	0.00990952	0.00997337	0.0103692	0.010995	0.010995	0.010995	0.0103278
69	Iceland	99	ISL	Europe	High income	Europe	0.0226265	0.0226192	0.0226118	0.0226044	0.0225971	0.0225897	0.0225824	0.022575	0.0225677	0.0225603	0.022539	0.022539	0.022539	0.022539	0.022539	0.0225263	0.0225135	0.0225007	0.022488	0.0224752	0.0224752	0.0240204	0.0239948	0.0239693	0.0239565	0.023931	0.0239182	0.0238544	0.0238544	0.0238416	0.023816	0.0238288	0.0238288	0.0238288	0.0238288	0.0238288	0.0238288	0.0238288	0.0238288	0.0238288	0.0238288
70	India	100	IND	India	Lower middle income	Asia	0.152371	0.151619	0.150868	0.150117	0.149365	0.148614	0.147863	0.147111	0.14636	0.145609	0.144352	0.145629	0.144288	0.141696	0.140036	0.140904	0.141287	0.138938	0.138491	0.139142	0.138491	0.403131	0.388226	0.270458	0.376921	0.372867	0.36956	0.348467	0.343409	0.336369	0.296836	0.309242	0.297644	0.27284	0.286796	0.273408	0.26314	0.262901	0.26174	0.258461	0.263958
71	Indonesia	101	IDN	OA	Lower middle income	Asia	0.17852	0.17649	0.17446	0.17243	0.1704	0.16837	0.166339	0.164309	0.162279	0.160249	0.167415	0.149754	0.150686	0.150686	0.150686	0.150686	0.14273	0.14273	0.14273	0.14273	0.14273	0.166754	0.169839	0.166052	0.162339	0.164291	0.163513	0.16346	0.163032	0.162573	0.161916	0.161239	0.161095	0.16058	0.160529	0.161039	0.163056	0.164613	0.164539	0.164541	0.164183
72	Iran (Islamic Republic of)	102	IRN	MENA	Lower middle income	Asia	0.555921	0.557794	0.559667	0.561539	0.563412	0.565285	0.567158	0.569031	0.570904	0.572777	0.57465	0.57465	0.581035	0.581035	0.581035	0.581035	0.58742	0.58742	0.595082	0.58742	0.595082	0.595082	0.595082	0.595082	0.595082	0.377021	0.377021	0.377021	0.376753	0.376421	0.376421	0.376421	0.376421	0.376421	0.376421	0.376421	0.376421	0.376421	0.376421	0.376421	0.376421
73	Iraq	103	IRQ	MENA	Upper middle income	Asia	0.05108	0.05108	0.05108	0.05108	0.05108	0.05108	0.05108	0.05108	0.05108	0.05108	0.05108	0.05108	0.05108	0.05108	0.05108	0.05108	0.05108	0.05108	0.05108	0.05108	0.05108	0.05108	0.05108	0.05108	0.05108	0.05108	0.05108	0.05108	0.05108	0.05108	0.05108	0.05108	0.05108	0.05108	0.05108	0.05108	0.05108	0.05108	0.05108	0.05108	0.05108
74	Ireland	104	IRL	Europe	High income	Europe	0.0549804	0.0547014	0.0544224	0.0541435	0.0538645	0.0535856	0.0533066	0.0530277	0.0527487	0.0524698	0.0528652	0.0517198	0.0513392	0.0510851	0.0509561	0.0509408	0.0502512	0.0501585	0.0500658	0.0499731	0.0498804	0.0510162	0.0504287	0.0502372	0.0495604	0.0498158	0.0495348	0.0497519	0.0537655	0.0535308	0.0538128	0.0535063	0.0530083	0.052357	0.0523442	0.0519867	0.0522932	0.0526635	0.0531104	0.0532126	0.053021
75	Israel	105	ISR	MENA	High income	Asia	0.00193856	0.00193222	0.00192587	0.00191952	0.00191318	0.00190683	0.00190049	0.00189414	0.00188779	0.00188145	0.00188996	0.00185165	0.00185165	0.00185165	0.00185165	0.00185165	0.00185165	0.00183888	0.00182611	0.00180057	0.00181334	0.00172395	0.0016601	0.00167287	0.00169841	0.00171118	0.00173672	0.00174949	0.00176992	0.0017878	0.00170607	0.0017878	0.0017878	0.0017878	0.0017878	0.0017878	0.0020432	0.00205597	0.00201766	0.0020432	0.00210705
76	Italy	106	ITA	Europe	High income	Europe	0.0611534	0.0608421	0.0605307	0.0602194	0.059908	0.0595967	0.0592853	0.0589739	0.0586626	0.0583512	0.0621644	0.0536851	0.0555367	0.0578481	0.0582184	0.0562518	0.0554601	0.0558177	0.0555112	0.0558943	0.0555878	0.0841581	0.083231	0.082484	0.0816118	0.0825772	0.0797831	0.08206	0.0815364	0.0821239	0.0844863	0.0848056	0.0795699	0.0829922	0.0770925	0.0754707	0.0737851	0.0743686	0.0696731	0.0800041	0.0708039
77	Jamaica	109	JAM	LA	Upper middle income	Americas	0.00351043	0.0034753	0.00344016	0.00340502	0.00336989	0.00333475	0.00329961	0.00326448	0.00322934	0.0031942	0.00328189	0.0031925	0.0030648	0.00292433	0.00292433	0.00292433	0.00292433	0.00292433	0.00292433	0.00292433	0.00292433	0.00317726	0.00316827	0.00316423	0.00315499	0.0031438	0.00313619	0.00313065	0.00311981	0.00311626	0.00310987	0.00310445	0.00310253	0.00309828	0.00309786	0.00309757	0.00309537	0.00309398	0.00309327	0.00309405	0.00309203
78	Japan	110	JPN	OA	High income	Asia	0.00963686	0.00943796	0.00923906	0.00904015	0.00884125	0.00864235	0.00844345	0.00824454	0.00804564	0.00784674	0.00752153	0.0074066	0.00729167	0.00717674	0.00692134	0.00669148	0.00646162	0.00623176	0.00601467	0.00581035	0.00546556	0.0184526	0.0182611	0.0188485	0.0184271	0.0181079	0.0180076	0.0179074	0.0178071	0.0177069	0.0176066	0.0175524	0.0174981	0.0174438	0.0175077	0.0181589	0.0181845	0.0168436	0.0165499	0.0163456	0.0161668
79	Jordan	112	JOR	MENA	Upper middle income	Asia	0.0101011	0.0101011	0.0101011	0.0101011	0.0101011	0.0101011	0.0101011	0.0101011	0.0101011	0.0101011	0.0101011	0.0101011	0.0101011	0.0101011	0.0101011	0.0101011	0.0101011	0.0101011	0.0101011	0.0101011	0.0101011	0.00947534	0.00947534	0.00948811	0.00948811	0.00948811	0.00948811	0.00947917	0.00949194	0.00947534	0.00947534	0.00947534	0.00947534	0.00947534	0.00947534	0.00947534	0.00947534	0.00947534	0.00947789	0.00947534	0.00948045
80	Kazakhstan	108	KAZ	FSU	Upper middle income	Asia	2.37857	2.37857	2.37857	2.37857	2.37857	2.37857	2.37857	2.37857	2.37857	2.37857	2.37857	2.37857	2.37857	2.3824	2.38573	2.3283	2.3283	2.33691	2.33736	2.33538	2.3637	2.37938	2.39481	2.38618	2.38569	2.38033	2.3702	2.36193	2.35842	2.36038	2.44047	2.43017	2.43178	2.42787	2.41927	2.41088	2.40735	2.4115	2.41468	2.39152	2.39023
81	Kenya	114	KEN	SSA	Lower middle income	Africa	0.272001	0.272001	0.272001	0.272001	0.272001	0.272001	0.272001	0.272001	0.272001	0.272001	0.272001	0.272001	0.272001	0.272001	0.272001	0.272001	0.272001	0.272001	0.272001	0.272001	0.272001	0.281652	0.281824	0.281732	0.281422	0.281456	0.281394	0.281354	0.28139	0.282198	0.282351	0.282899	0.283364	0.283188	0.283599	0.283752	0.283521	0.283573	0.283696	0.283712	0.283874
82	Kuwait	118	KWT	MENA	High income	Asia	0.00173672	0.00173672	0.00173672	0.00173672	0.00173672	0.00173672	0.00173672	0.00173672	0.00173672	0.00173672	0.00173672	0.00173672	0.00173672	0.00173672	0.00173672	0.00173672	0.00173672	0.00173672	0.00173672	0.00173672	0.00173672	0.00176021	0.0017584	0.00175804	0.0017558	0.00175558	0.00175493	0.00175537	0.00175513	0.00175351	0.00175218	0.00175248	0.00175157	0.00175354	0.00175046	0.00174784	0.00174812	0.00174888	0.00174798	0.00174803	0.0017479
83	Kyrgyzstan	113	KGZ	FSU	Lower middle income	Asia	0.111099	0.111099	0.111099	0.111099	0.111099	0.111099	0.111099	0.111099	0.111099	0.111099	0.111099	0.111099	0.111099	0.111099	0.113742	0.116373	0.117688	0.117931	0.118276	0.118646	0.118646	0.124483	0.124446	0.125218	0.124322	0.124427	0.124171	0.12412	0.123964	0.122469	0.122357	0.122183	0.121953	0.121387	0.121334	0.121354	0.121046	0.120999	0.118845	0.118769	0.118699
84	Latvia	119	LVA	Europe	High income	Europe	0.0104714	0.0104714	0.0104714	0.0104714	0.0104714	0.0104714	0.0104714	0.0104714	0.0104714	0.0104714	0.0104714	0.0104714	0.0104714	0.0102543	0.010216	0.0102288	0.0101905	0.00865806	0.00865806	0.00789186	0.00773862	0.0118097	0.0121762	0.0115888	0.011954	0.0127853	0.0137622	0.0138465	0.0137303	0.0139155	0.0130982	0.0132655	0.0132757	0.0133804	0.0127496	0.0125976	0.0123805	0.0119093	0.0119425	0.0119106	0.0118174
85	Lebanon	121	LBN	MENA	Upper middle income	Asia	0.0036766	0.00368879	0.00370098	0.00371317	0.00372536	0.00373755	0.00374974	0.00376193	0.00377412	0.0037863	0.003831	0.003831	0.003831	0.003831	0.003831	0.003831	0.003831	0.003831	0.003831	0.00405448	0.00415025	0.00427795	0.00440565	0.0044695	0.0045972	0.0047249	0.005108	0.005108	0.005108	0.005108	0.005108	0.005108	0.005108	0.005108	0.005108	0.005108	0.005108	0.005108	0.005108	0.005108	0.005108
86	Libya	124	LBY	MENA	Upper middle income	Africa	0.169841	0.169841	0.169841	0.169841	0.169841	0.169841	0.169841	0.169841	0.169841	0.169841	0.169841	0.169841	0.169841	0.169841	0.169841	0.169841	0.169841	0.169841	0.169841	0.169841	0.169841	0.17312	0.173121	0.173066	0.172876	0.172842	0.172737	0.172729	0.172692	0.17264	0.172494	0.172417	0.172395	0.172334	0.172328	0.172324	0.172293	0.172273	0.172262	0.172274	0.172245
87	Lithuania	126	LTU	Europe	High income	Europe	0.0058742	0.0058742	0.0058742	0.0058742	0.0058742	0.0058742	0.0058742	0.0058742	0.0058742	0.0058742	0.0058742	0.0058742	0.0058742	0.0058742	0.00633392	0.00639777	0.00639777	0.00633392	0.00628284	0.006385	0.00634669	0.0186187	0.0182611	0.0152857	0.0152308	0.0166878	0.0167402	0.0153036	0.0145961	0.0139053	0.0146881	0.0147021	0.0144161	0.0144263	0.0141964	0.0141747	0.0128198	0.0127036	0.0127828	0.0125976	0.0116118
88	Luxembourg	256	LUX	Europe	High income	Europe	0	0	0	0	0	0	0	0	0	0	0	0	0	0	0	0	0	0	0	0	0.00083005	0.00101675	0.00100679	0.00100819	0.00100985	0.00100538	0.000999891	0.00102058	0.00100066	0.00100909	0.00101483	0.00102607	0.0010336	0.00101496	0.00101675	0.00100845	0.00100934	0.0010159	0.00103018	0.00101994	0.00103904
89	Madagascar	129	MDG	SSA	Low income	Africa	0.377208	0.380795	0.384382	0.387969	0.391556	0.395143	0.39873	0.402317	0.405904	0.409491	0.42141	0.42141	0.42141	0.42141	0.42141	0.42141	0.422891	0.43418	0.44695	0.45972	0.47249	0.481561	0.481562	0.481474	0.481348	0.481376	0.481197	0.481183	0.481144	0.481055	0.480896	0.48076	0.480712	0.480606	0.480595	0.480588	0.480533	0.480499	0.480481	0.4805	0.48045
90	Malawi	130	MWI	SSA	Low income	Africa	0.0232801	0.0232994	0.0233188	0.0233381	0.0233575	0.0233768	0.0233962	0.0234155	0.0234349	0.0234542	0.0234968	0.0234968	0.0234968	0.0234968	0.0234968	0.0236245	0.0236245	0.0236245	0.0236245	0.0236245	0.0236245	0.0287734	0.0287743	0.0289557	0.0288273	0.0291113	0.0290864	0.0290713	0.0292447	0.0292224	0.0290361	0.0288779	0.0288219	0.0287633	0.0288318	0.0289026	0.0289153	0.0289502	0.0290066	0.0291092	0.0291222
91	Malaysia	131	MYS	OA	Upper middle income	Asia	0.0034099	0.00342282	0.00343575	0.00344867	0.0034616	0.00347452	0.00348745	0.00350037	0.0035133	0.00352622	0.00352452	0.00355006	0.0035756	0.00358837	0.00358837	0.00358837	0.00363945	0.00363945	0.00363945	0.00363945	0.00363945	0.00495731	0.00509395	0.00506203	0.00506203	0.00506586	0.00497775	0.00488197	0.0049471	0.00490879	0.00492284	0.00494071	0.00494454	0.00489985	0.00485898	0.00481429	0.00481429	0.00481429	0.00481429	0.00481429	0.00481429
92	Maldives	132	MDV	OA	Upper middle income	Asia	1.277e-05	1.277e-05	1.277e-05	1.277e-05	1.277e-05	1.277e-05	1.277e-05	1.277e-05	1.277e-05	1.277e-05	1.277e-05	1.277e-05	1.277e-05	1.277e-05	1.277e-05	1.277e-05	1.277e-05	1.277e-05	1.277e-05	1.277e-05	1.277e-05	1.81896e-05	1.81909e-05	1.81015e-05	1.79725e-05	1.79138e-05	1.7735e-05	1.77222e-05	1.76571e-05	1.75677e-05	1.88e-05	1.86238e-05	1.85612e-05	1.84233e-05	1.84092e-05	1.84003e-05	1.83288e-05	1.82841e-05	1.82598e-05	1.82854e-05	1.82202e-05
93	Mali	133	MLI	SSA	Low income	Africa	0.324822	0.330163	0.335503	0.340843	0.346183	0.351523	0.356863	0.362204	0.367544	0.372884	0.3831	0.3831	0.3831	0.3831	0.40864	0.40864	0.40864	0.42141	0.42141	0.42141	0.43418	0.44695	0.44695	0.44695	0.44695	0.44695	0.44695	0.44695	0.446963	0.446963	0.446963	0.446963	0.446963	0.446963	0.446963	0.446963	0.446963	0.446963	0.446963	0.446963	0.446963
94	Malta	134	MLT	MENA	High income	Europe	0	0	0	0	0	0	0	0	0	0	0	0	0	0	0	0	0	0	0	0	0	0	0	0	0	0	0	0	0	0	0	0	0	0	0	0	0	0	0	0	0
95	Mauritius	137	MUS	SSA	Upper middle income	Africa	8.939e-05	8.939e-05	8.939e-05	8.939e-05	8.939e-05	8.939e-05	8.939e-05	8.939e-05	8.939e-05	8.939e-05	8.939e-05	8.939e-05	8.939e-05	8.939e-05	8.939e-05	8.939e-05	8.939e-05	8.939e-05	8.939e-05	8.939e-05	8.939e-05	0.000253792	0.000250208	0.000245771	0.00024027	0.000235134	0.000226766	0.000223086	0.000219713	0.000217343	0.000213083	0.000206467	0.000202249	0.00019811	0.000197846	0.000197666	0.000196289	0.000195424	0.000194976	0.000195464	0.000194201
96	Mexico	138	MEX	LA	Upper middle income	Americas	1.04643	1.04582	1.04522	1.04461	1.044	1.0434	1.04279	1.04218	1.04158	1.04097	1.03902	1.04022	1.03973	1.03894	1.03824	1.03747	1.03683	1.036	1.03537	1.03454	1.03376	1.05947	1.05867	1.05838	1.0573	1.05657	1.05581	1.05539	1.01482	1.00843	0.999404	0.995353	0.98721	0.976427	0.969435	0.968975	0.969	0.969154	0.967851	0.968592	0.972908
97	Mongolia	141	MNG	OA	Lower middle income	Asia	1.46366	1.4706	1.47755	1.48449	1.49144	1.49838	1.50533	1.51227	1.51922	1.52616	1.58712	1.5932	1.56084	1.50394	1.49597	1.49597	1.49597	1.63026	1.63181	1.64849	1.65108	1.6467	1.64653	1.44416	1.4427	1.43985	1.45003	1.44943	1.44694	1.44367	1.44264	1.44164	1.43975	1.43967	1.43489	1.43447	1.43321	1.43202	1.43152	1.43075	1.42199
98	Montenegro	273	MNE	#N/A	Upper middle income	Europe	0	0	0	0	0	0	0	0	0	0	0	0	0	0	0	0	0	0	0	0	0	0	0	0	0	0	0.00579758	0.00578481	0.00577204	0.00577204	0.00575927	0.00575927	0.00575927	0.00270724	0.00278386	0.00279663	0.00309928	0.00310439	0.00310949	0.00312099	0.00312482
99	Morocco	143	MAR	MENA	Lower middle income	Africa	0.264966	0.265152	0.265337	0.265523	0.265709	0.265895	0.26608	0.266266	0.266452	0.266638	0.266893	0.266893	0.266893	0.266893	0.26817	0.26817	0.26817	0.26817	0.26817	0.26817	0.26817	0.274121	0.274121	0.274121	0.274121	0.274121	0.274121	0.274121	0.274121	0.274121	0.274121	0.274121	0.274121	0.274121	0.274121	0.274121	0.274121	0.274121	0.274121	0.274121	0.274121
100	Mozambique	144	MOZ	SSA	Low income	Africa	0.384488	0.386446	0.388404	0.390362	0.39232	0.394278	0.396236	0.398194	0.400152	0.40211	0.403277	0.405435	0.407976	0.410773	0.412931	0.414706	0.416162	0.417043	0.418562	0.421934	0.425241	0.43773	0.43595	0.438143	0.439823	0.438532	0.442033	0.44191	0.442245	0.443398	0.444163	0.446204	0.448801	0.450976	0.4534	0.456137	0.460005	0.46267	0.465038	0.464789	0.464504
101	Myanmar	28	MMR	OA	Lower middle income	Asia	0.00479633	0.00477714	0.00475795	0.00473875	0.00471956	0.00470037	0.00468117	0.00466198	0.00464279	0.00462359	0.00458443	0.00458443	0.00458443	0.00458443	0.00440565	0.0043418	0.00467382	0.00466105	0.00462274	0.00413748	0.00400978	0.00400978	0.00400978	0.00398424	0.00397147	0.00393316	0.00392039	0.00390762	0.00389485	0.00390762	0.00394593	0.00393316	0.00392039	0.00390762	0.00390762	0.00390762	0.00385654	0.00615514	0.00614237	0.00611683	0.0061296
102	Namibia	147	NAM	SSA	Upper middle income	Africa	0.48526	0.48526	0.48526	0.48526	0.48526	0.48526	0.48526	0.48526	0.48526	0.48526	0.48526	0.48526	0.48526	0.48526	0.48526	0.48526	0.48526	0.48526	0.48526	0.48526	0.48526	0.486734	0.486734	0.486708	0.486673	0.486656	0.486606	0.48658	0.486563	0.48654	0.486497	0.486461	0.486448	0.48642	0.486417	0.486415	0.4864	0.486391	0.486386	0.486391	0.486378
103	Nauru	148	NRU	Oceania	High income	Oceania	0	0	0	0	0	0	0	0	0	0	0	0	0	0	0	0	0	0	0	0	0	0	0	0	0	0	0	0	0	0	0	0	0	0	0	0	0	0	0	0	0
104	Nepal	149	NPL	OA	Lower middle income	Asia	0.0230499	0.0230371	0.0230243	0.0230115	0.0229988	0.022986	0.0229732	0.0229605	0.0229477	0.0229349	0.0229221	0.0229094	0.0228966	0.0228838	0.0228711	0.0228583	0.0228455	0.0228328	0.02282	0.0228072	0.0228072	0.0229477	0.0229439	0.0229528	0.0229617	0.0229707	0.0229796	0.0229886	0.0229975	0.0230064	0.0230154	0.0230332	0.0230269	0.0230269	0.0230307	0.0230307	0.0230307	0.0230307	0.0230307	0.0230307	0.0230307
105	Netherlands	150	NLD	Europe	High income	Europe	0.0154176	0.0152362	0.0150548	0.0148734	0.014692	0.0145106	0.0143292	0.0141478	0.0139664	0.013785	0.0135566	0.0133344	0.013148	0.013148	0.0129245	0.0129066	0.0126359	0.0122349	0.0121558	0.0118276	0.0115173	0.0126806	0.0127674	0.012581	0.0129245	0.01277	0.0130152	0.0129794	0.013005	0.0129884	0.01271	0.0126206	0.0125989	0.0125529	0.012687	0.0128722	0.0126934	0.0126678	0.012604	0.0125657	0.0124832
106	New Caledonia	153	NCL	Oceania	High income	Oceania	0.0024828	0.00250594	0.00252908	0.00255222	0.00257536	0.0025985	0.00262164	0.00264478	0.00266792	0.00269106	0.00277109	0.00273278	0.00274555	0.00275832	0.00278386	0.0028094	0.00283494	0.00288602	0.00291156	0.00294987	0.00298818	0.00303671	0.00306735	0.00298563	0.00289624	0.00281323	0.002743	0.00265999	0.00256422	0.00250037	0.00241098	0.00230882	0.00223654	0.00223271	0.00223271	0.00222619	0.00222619	0.00222619	0.00222619	0.00222619	0.00222619
107	New Zealand	156	NZL	Oceania	High income	Oceania	0.192753	0.190704	0.188655	0.186607	0.184558	0.18251	0.180461	0.178413	0.176364	0.174316	0.172267	0.170219	0.16817	0.166122	0.164073	0.162025	0.159976	0.157928	0.155879	0.153831	0.151782	0.150454	0.14841	0.146162	0.146396	0.144059	0.140019	0.141015	0.139318	0.140559	0.139173	0.138993	0.136488	0.134725	0.134415	0.130523	0.128548	0.129492	0.127268	0.12496	0.122728
108	Nicaragua	157	NIC	LA	Lower middle income	Americas	0.0261165	0.0266997	0.027283	0.0278662	0.0284495	0.0290327	0.029616	0.0301992	0.0307824	0.0313657	0.0323081	0.0326912	0.0331381	0.0335851	0.0339043	0.0342619	0.0354368	0.0361136	0.0368031	0.0374927	0.0381823	0.0383866	0.0384377	0.0385143	0.0385143	0.0385143	0.0389485	0.0394593	0.0399062	0.0403532	0.040864	0.0417822	0.041809	0.041809	0.041809	0.041809	0.041809	0.0419111	0.0419494	0.0419494	0.0420388
109	Niger	158	NER	SSA	Low income	Africa	0.272117	0.272814	0.27351	0.274207	0.274903	0.2756	0.276296	0.276993	0.277689	0.278386	0.28094	0.28094	0.28094	0.28094	0.28094	0.28094	0.28094	0.28094	0.28094	0.29371	0.29371	0.331719	0.331705	0.335432	0.334926	0.391762	0.390945	0.392181	0.391851	0.391377	0.390893	0.390961	0.391157	0.391899	0.39184	0.3918	0.392489	0.39257	0.392464	0.39258	0.392282
110	Nigeria	159	NGA	SSA	Lower middle income	Africa	0.353031	0.351537	0.350043	0.348548	0.347054	0.34556	0.344065	0.342571	0.341077	0.339582	0.340193	0.333744	0.333246	0.332748	0.33225	0.331752	0.331254	0.330743	0.330245	0.317462	0.315521	0.371092	0.371221	0.37044	0.369146	0.368778	0.368094	0.369488	0.368998	0.358698	0.369124	0.369053	0.370032	0.37031	0.371749	0.37315	0.374091	0.373935	0.372719	0.369739	0.371046
111	North Macedonia	154	MKD	#N/A	Upper middle income	Europe	0.00823665	0.00823665	0.00823665	0.00823665	0.00823665	0.00823665	0.00823665	0.00823665	0.00823665	0.00823665	0.00823665	0.00823665	0.00823665	0.00809618	0.00810895	0.00805787	0.00807064	0.00812172	0.00837712	0.00828773	0.00812172	0.0080451	0.0101011	0.0100372	0.00961581	0.00946257	0.00953919	0.00777693	0.00770031	0.00712566	0.0085559	0.00854313	0.0104331	0.0103437	0.0103565	0.0103309	0.0103309	0.0103309	0.0102799	0.0102799	0.0102799
112	Norway	162	NOR	Europe	High income	Europe	0.000935151	0.000985147	0.00103514	0.00108514	0.00113514	0.00118513	0.00123513	0.00128513	0.00133512	0.00138512	0.00143024	0.00150686	0.0015324	0.00157071	0.00164733	0.00172395	0.00168564	0.00173672	0.00183888	0.00192827	0.00201766	0.00827496	0.00836435	0.00836435	0.00836435	0.00836435	0.00845374	0.00849333	0.0084729	0.00839755	0.00832987	0.00831838	0.00829284	0.00832724	0.00835375	0.00837445	0.00830683	0.00834241	0.00841175	0.00844852	0.00841376
113	Oman	221	OMN	MENA	High income	Asia	0.01277	0.01277	0.01277	0.01277	0.01277	0.01277	0.01277	0.01277	0.01277	0.01277	0.01277	0.01277	0.01277	0.01277	0.01277	0.01277	0.01277	0.01277	0.01277	0.01277	0.014047	0.0142769	0.0155539	0.0168309	0.0180823	0.0180823	0.0180568	0.0180696	0.0179699	0.0178448	0.0177631	0.0176392	0.0174834	0.0175141	0.0175026	0.0176591	0.0176457	0.0177988	0.01789	0.0178956	0.0177043
114	Pakistan	165	PAK	OA	Lower middle income	Asia	0.06385	0.06385	0.06385	0.06385	0.06385	0.06385	0.06385	0.06385	0.06385	0.06385	0.06385	0.06385	0.06385	0.06385	0.06385	0.06385	0.06385	0.06385	0.06385	0.06385	0.06385	0.0963955	0.0969102	0.0962342	0.0962418	0.0946682	0.0936059	0.0949452	0.0946471	0.0937423	0.0921761	0.0909035	0.0894056	0.0890868	0.0896376	0.0897881	0.0893409	0.0891101	0.0892092	0.0881979	0.0888505
115	Panama	166	PAN	LA	Upper middle income	Americas	0.0189422	0.0189379	0.0189337	0.0189294	0.0189251	0.0189209	0.0189166	0.0189124	0.0189081	0.0189039	0.0187719	0.0188996	0.0190273	0.0190273	0.0187719	0.0188613	0.0188613	0.0188613	0.0188613	0.0188613	0.0196019	0.0198932	0.0198997	0.0199045	0.0198191	0.0198056	0.0197206	0.0195764	0.0196062	0.0196947	0.0196401	0.0195776	0.0196109	0.0195859	0.0196007	0.0196194	0.0196048	0.0196016	0.0196136	0.0195968	0.0195947
116	Papua New Guinea	168	PNG	Oceania	Lower middle income	Oceania	0.00105333	0.00112028	0.00118722	0.00125417	0.00132111	0.00138806	0.00145501	0.00152195	0.0015889	0.00165584	0.00172395	0.0017878	0.00185165	0.0019155	0.00197935	0.0020432	0.0021709	0.00223475	0.00223475	0.0022986	0.0022986	0.00269589	0.00271042	0.00271019	0.00284276	0.00285626	0.00287063	0.0028804	0.002931	0.00293236	0.00291303	0.00290119	0.00288518	0.0028761	0.00289977	0.00290344	0.00290759	0.00290882	0.00291069	0.00291223	0.00291858
117	Paraguay	169	PRY	LA	Upper middle income	Americas	0.152543	0.152574	0.152605	0.152636	0.152667	0.152698	0.152729	0.15276	0.152792	0.152823	0.152481	0.15305	0.15305	0.15305	0.15305	0.15305	0.15305	0.15305	0.15305	0.15305	0.15305	0.15305	0.15305	0.15305	0.15305	0.15305	0.15305	0.15305	0.15305	0.15305	0.15305	0.15305	0.15305	0.15305	0.15305	0.15305	0.15305	0.15305	0.15305	0.15305	0.15305
118	Peru	170	PER	LA	Upper middle income	Americas	0.233322	0.232796	0.232269	0.231743	0.231216	0.23069	0.230163	0.229637	0.22911	0.228584	0.228787	0.228787	0.228787	0.228787	0.220972	0.222032	0.223092	0.224152	0.225212	0.226272	0.227332	0.242204	0.24303	0.243943	0.244666	0.245471	0.246219	0.247049	0.247754	0.248495	0.24927	0.249979	0.250766	0.24928	0.247313	0.246467	0.242322	0.241206	0.241212	0.241425	0.241758
119	Philippines	171	PHL	OA	Lower middle income	Asia	0.0124914	0.0128118	0.0131322	0.0134526	0.013773	0.0140934	0.0144138	0.0147343	0.0150547	0.0153751	0.0160902	0.0162179	0.0163456	0.0163456	0.0163456	0.0169841	0.0174949	0.0185165	0.0185165	0.0185165	0.019155	0.0201089	0.0199723	0.0197647	0.0198354	0.0197963	0.0195648	0.0198497	0.0192807	0.019494	0.0197489	0.0193713	0.0200614	0.0195495	0.0198642	0.0202403	0.0199392	0.0198787	0.0201234	0.0197918	0.0197387
120	Poland	173	POL	Europe	High income	Europe	0.0511986	0.0512476	0.0512967	0.0513458	0.0513948	0.0514439	0.051493	0.051542	0.0515911	0.0516402	0.0518462	0.0515653	0.0516419	0.0516802	0.0517823	0.0516802	0.0526763	0.0528167	0.0518973	0.0515142	0.0521399	0.0493433	0.0454867	0.0417324	0.042971	0.043252	0.0410683	0.0417707	0.0406597	0.0406086	0.0412471	0.0420261	0.0409406	0.0409406	0.0398424	0.0394976	0.0405447	0.0404937	0.0402255	0.0399446	0.0409023
121	Portugal	174	PRT	Europe	High income	Europe	0.00292685	0.00361832	0.0043098	0.00500127	0.00569275	0.00638423	0.0070757	0.00776718	0.00845865	0.00915013	0.0107013	0.0107013	0.0107013	0.0122847	0.01277	0.0130765	0.01277	0.0126678	0.0155092	0.0183505	0.0180946	0.0189697	0.0193339	0.0196979	0.0214742	0.0232549	0.0234115	0.0235852	0.0233833	0.0231936	0.0233147	0.0234356	0.0235442	0.0236258	0.0235702	0.0239155	0.0246788	0.0259105	0.0266348	0.0282421	0.0283157
122	Qatar	179	QAT	MENA	High income	Asia	0.0006385	0.0006385	0.0006385	0.0006385	0.0006385	0.0006385	0.0006385	0.0006385	0.0006385	0.0006385	0.0006385	0.0006385	0.0006385	0.0006385	0.0006385	0.0006385	0.0006385	0.0006385	0.0006385	0.0006385	0.0006385	0.0006385	0.0006385	0.0006385	0.0006385	0.0006385	0.0006385	0.0006385	0.0006385	0.0006385	0.0006385	0.0006385	0.0006385	0.0006385	0.0006385	0.0006385	0.0006385	0.0006385	0.0006385	0.0006385	0.0006385
123	Republic of Korea	117	KOR	OA	High income	Asia	0.00108297	0.00106386	0.00104474	0.00102562	0.00100651	0.000987392	0.000968276	0.000949159	0.000930043	0.000910927	0.0008939	0.0008939	0.00084282	0.00080451	0.00080451	0.00080451	0.00080451	0.00075343	0.00075343	0.00070235	0.00070235	0.00228328	0.00226667	0.00191805	0.0018989	0.00193976	0.00190145	0.00199212	0.0017878	0.00162945	0.00173033	0.00164094	0.0025042	0.00251441	0.0024927	0.00246333	0.00224497	0.00208279	0.00204831	0.00203298	0.00198829
124	Republic of Moldova	146	MDA	FSU	Upper middle income	Europe	0.00457166	0.00457166	0.00457166	0.00457166	0.00457166	0.00457166	0.00457166	0.00457166	0.00457166	0.00457166	0.00457166	0.00457166	0.00457166	0.00466105	0.00468659	0.0047249	0.0047249	0.0047249	0.00475044	0.00477598	0.00487814	0.00491645	0.0049803	0.00491645	0.00490368	0.00464828	0.0045972	0.0045972	0.00455889	0.00452058	0.00450781	0.00449504	0.00448227	0.0044695	0.00445673	0.00443119	0.00440437	0.00437117	0.00435585	0.00434052	0.00431115
125	Romania	183	ROU	Europe	Upper middle income	Europe	0.0583843	0.0586371	0.0588898	0.0591426	0.0593954	0.0596481	0.0599009	0.0601537	0.0604064	0.0606592	0.0603766	0.0610151	0.0616791	0.06196	0.0622154	0.0624453	0.062573	0.062573	0.0626241	0.0630327	0.0631987	0.0754962	0.0780886	0.0789441	0.0682429	0.0702988	0.0701073	0.0671957	0.0674128	0.0663785	0.0689325	0.0692134	0.0684727	0.0712055	0.0700434	0.0703372	0.0687664	0.0676172	0.0663402	0.0683067	0.0644885
126	Russian Federation	185	RUS	FSU	Upper middle income	Europe	1.12278	1.12278	1.12278	1.12278	1.12278	1.12278	1.12278	1.12278	1.12278	1.12278	1.12278	1.12278	1.12278	1.11738	1.11491	1.11099	1.12552	1.13149	1.14072	1.14892	1.1611	1.7811	1.78179	1.78434	1.78381	1.78295	1.78215	1.78187	1.78531	1.78462	1.78044	1.76747	1.77102	1.76001	1.75539	1.76123	1.75385	1.74474	1.74955	1.74788	1.74317
127	Rwanda	184	RWA	SSA	Low income	Africa	0.0109577	0.0107219	0.0104862	0.0102504	0.0100147	0.00977896	0.00954321	0.00930747	0.00907173	0.00883599	0.00886238	0.0088113	0.0083005	0.007662	0.00695965	0.00695965	0.00695965	0.00695965	0.00695965	0.00695965	0.0066404	0.00635946	0.00604021	0.00597636	0.00591251	0.00584866	0.00584866	0.00572096	0.00572096	0.00572096	0.00559326	0.00552941	0.00540171	0.00533786	0.00533786	0.00533786	0.00531232	0.00528678	0.00526124	0.0052357	0.00521782
128	Saint Kitts and Nevis	188	KNA	LA	High income	Americas	2.554e-05	2.554e-05	2.554e-05	2.554e-05	2.554e-05	2.554e-05	2.554e-05	2.554e-05	2.554e-05	2.554e-05	2.554e-05	2.554e-05	2.554e-05	2.554e-05	2.554e-05	2.554e-05	2.554e-05	2.554e-05	2.554e-05	2.554e-05	2.554e-05	2.554e-05	1.277e-05	1.277e-05	1.277e-05	1.277e-05	1.277e-05	1.277e-05	1.277e-05	1.6601e-05	1.4047e-05	1.1493e-05	1.1493e-05	1.1493e-05	1.1493e-05	1.1493e-05	1.1493e-05	1.1493e-05	1.1493e-05	1.1493e-05	1.1493e-05
129	Saint Lucia	189	LCA	LA	Upper middle income	Americas	3.64835e-05	3.55703e-05	3.4657e-05	3.37438e-05	3.28305e-05	3.19173e-05	3.1004e-05	3.00908e-05	2.91775e-05	2.82643e-05	2.554e-05	2.554e-05	2.554e-05	2.554e-05	2.554e-05	2.554e-05	2.1709e-05	2.0432e-05	1.9155e-05	1.7878e-05	1.6601e-05	1.88064e-05	1.76532e-05	1.77656e-05	1.63328e-05	1.53636e-05	1.27483e-05	7.7897e-06	8.29156e-06	8.07192e-06	7.60581e-06	8.07319e-06	7.66072e-06	8.00807e-06	7.98636e-06	7.59177e-06	7.76927e-06	7.89697e-06	7.68626e-06	8.16258e-06	8.0119e-06
130	Samoa	244	WSM	Oceania	Lower middle income	Oceania	2.11285e-05	2.14768e-05	2.18251e-05	2.21734e-05	2.25216e-05	2.28699e-05	2.32182e-05	2.35665e-05	2.39147e-05	2.4263e-05	2.554e-05	2.554e-05	2.554e-05	2.554e-05	2.554e-05	2.554e-05	2.554e-05	2.554e-05	2.554e-05	3.1925e-05	3.831e-05	3.831e-05	3.831e-05	3.831e-05	3.831e-05	5.108e-05	5.108e-05	5.108e-05	6.385e-05	6.385e-05	7.662e-05	8.939e-05	0.00010216	0.00011493	0.0001277	0.000154262	0.000136128	0.000117995	9.98614e-05	8.18557e-05	8.18557e-05
131	Saudi Arabia	194	SAU	MENA	High income	Asia	0.667523	0.744607	0.821691	0.898776	0.97586	1.05294	1.13003	1.20711	1.2842	1.36128	1.5324	1.5324	1.5324	1.62179	1.71118	1.80057	1.88996	1.97935	2.08151	2.1709	2.1709	2.1765	2.1765	2.1765	2.17635	2.17635	2.17627	2.17626	2.1761	2.17587	2.17585	2.17582	2.17575	2.17567	2.17624	2.175	2.17376	2.17251	2.1725	2.17251	2.17251
132	Senegal	195	SEN	SSA	Lower middle income	Africa	0.0743808	0.0742573	0.0741338	0.0740103	0.0738868	0.0737632	0.0736397	0.0735162	0.0733927	0.0732692	0.0733509	0.072789	0.072789	0.072789	0.072789	0.072789	0.0721505	0.0721505	0.0721505	0.0721505	0.0721505	0.0721505	0.0721505	0.0721505	0.0721505	0.071512	0.071512	0.071512	0.071512	0.071512	0.071512	0.071512	0.071512	0.071512	0.071512	0.071512	0.071512	0.071512	0.071512	0.071512	0.071512
133	Serbia	272	SRB	#N/A	Upper middle income	Europe	0	0	0	0	0	0	0	0	0	0	0	0	0	0	0	0	0	0	0	0	0	0	0	0	0	0	0.00957878	0.00978437	0.00961198	0.00913055	0.00864784	0.00894028	0.00910756	0.00910756	0.00910756	0.0088113	0.00835158	0.00786632	0.00863252	0.00861975	0.00856867
134	Serbia and Montenegro	186	SCG	#N/A	NA	Europe	0.0269702	0.0269702	0.0269702	0.0269702	0.0269702	0.0269702	0.0269702	0.0269702	0.0269702	0.0269702	0.0269702	0.0269702	0.0269702	0.0271618	0.0270341	0.0271235	0.0271618	0.0271363	0.0272512	0.0238416	0.0236373	0.0342625	0.0339845	0.0338904	0.0336758	0.0324945	0	0	0	0	0	0	0	0	0	0	0	0	0	0	0
135	Seychelles	196	SYC	SSA	High income	Africa	0	0	0	0	0	0	0	0	0	0	0	0	0	0	0	0	0	0	0	0	0	0	0	0	0	0	0	0	0	0	0	0	0	0	0	0	0	0	0	0	0
136	Singapore	200	SGP	OA	High income	Asia	0	0	0	0	0	0	0	0	0	0	0	0	0	0	0	0	0	0	0	0	0	1.80695e-06	1.80695e-06	1.06629e-06	1.21443e-06	1.13142e-06	1.07523e-06	1.15568e-06	9.76905e-07	9.59027e-07	9.89675e-07	9.4498e-07	9.36041e-07	8.26219e-07	8.09618e-07	8.08341e-07	7.98125e-07	7.9174e-07	7.87909e-07	7.9174e-07	7.82801e-07
137	Slovakia	199	SVK	Europe	High income	Europe	0.0106629	0.0106629	0.0106629	0.0106629	0.0106629	0.0106629	0.0106629	0.0106629	0.0106629	0.0106629	0.0106629	0.0106629	0.0106629	0.0106629	0.0106629	0.0107268	0.0107523	0.0108034	0.010829	0.0109311	0.011046	0.0105327	0.0106349	0.0106387	0.00683961	0.00706181	0.00738106	0.00736829	0.00747045	0.00747045	0.00761603	0.00762497	0.0075177	0.00745257	0.00746023	0.00745257	0.00741937	0.00736829	0.0074066	0.00729167	0.00731721
138	Slovenia	198	SVN	Europe	High income	Europe	0.00418856	0.00418856	0.00418856	0.00418856	0.00418856	0.00418856	0.00418856	0.00418856	0.00418856	0.00418856	0.00418856	0.00418856	0.00418856	0.00415025	0.00407363	0.00394593	0.00384377	0.0037033	0.00366499	0.00380546	0.00400978	0.00420133	0.00420133	0.00413748	0.00393316	0.00415025	0.00392039	0.00407363	0.00521246	0.00527618	0.00524528	0.00519637	0.00509804	0.00505998	0.0051186	0.00513801	0.00514593	0.0051094	0.00509727	0.00511592	0.00509957
139	South Africa	202	ZAF	SSA	Upper middle income	Africa	1.03456	1.03669	1.03882	1.04095	1.04309	1.04522	1.04735	1.04948	1.05161	1.05375	1.05353	1.05736	1.05991	1.06246	1.06629	1.06885	1.0714	1.0714	1.07176	1.07176	1.07176	1.07204	1.07204	1.07204	1.07203	1.07204	1.07202	1.07202	1.07203	1.07203	1.07202	1.07202	1.072	1.072	1.072	1.072	1.072	1.072	1.072	1.07201	1.072
140	Spain	203	ESP	Europe	High income	Europe	0.110826	0.11268	0.114533	0.116386	0.11824	0.120093	0.121946	0.123799	0.125653	0.127506	0.131531	0.131301	0.13194	0.132502	0.136473	0.140036	0.140406	0.14047	0.146114	0.146216	0.14637	0.159768	0.160329	0.156573	0.155322	0.158195	0.154875	0.148643	0.151095	0.150086	0.145131	0.14176	0.134379	0.137076	0.13457	0.134124	0.132342	0.134025	0.134123	0.135628	0.134245
141	Sri Lanka	38	LKA	OA	Lower middle income	Asia	0.0055914	0.00559303	0.00559465	0.00559628	0.0055979	0.00559953	0.00560115	0.00560278	0.0056044	0.00560603	0.00560603	0.00560603	0.00560603	0.0056188	0.0056188	0.0056188	0.0056188	0.0056188	0.0056188	0.0056188	0.0056188	0.00578899	0.00579313	0.00579489	0.00578248	0.00581823	0.00580575	0.00579756	0.00583768	0.00583907	0.00583437	0.00585309	0.0058507	0.00585083	0.00585273	0.00585048	0.00585024	0.00585243	0.00586048	0.00586494	0.00585179
142	Sudan	276	SDN	SSA	Low income	Africa	0	0	0	0	0	0	0	0	0	0	0	0	0	0	0	0	0	0	0	0	0	0	0	0	0	0	0	0	0	0	0	0	1.16855	1.16855	1.16855	1.16855	1.16855	1.16855	1.16855	1.16855	1.16856
143	Suriname	207	SUR	LA	Upper middle income	Americas	0.000256793	0.00025749	0.000258186	0.000258883	0.000259579	0.000260276	0.000260972	0.000261669	0.000262365	0.000263062	0.0002554	0.00026817	0.00026817	0.00026817	0.00026817	0.00026817	0.00026817	0.00026817	0.00026817	0.00026817	0.00026817	0.000371147	0.000362252	0.000346754	0.000328161	0.000311324	0.000308407	0.000305785	0.000316641	0.000314963	0.00030596	0.000304147	0.000284093	0.000306619	0.000313639	0.000298159	0.000296966	0.000291975	0.000291604	0.000292008	0.000288169
144	Sweden	210	SWE	Europe	High income	Europe	0.00985937	0.00963764	0.0094159	0.00919417	0.00897243	0.0087507	0.00852897	0.00830723	0.0080855	0.00786377	0.00725336	0.00725336	0.00735552	0.00735552	0.00735552	0.006385	0.00619345	0.0058742	0.00570819	0.00570819	0.00474916	0.0166202	0.0180925	0.0179802	0.0182049	0.0192521	0.0194602	0.0192572	0.0193057	0.0191971	0.0202943	0.0201894	0.0198774	0.0200158	0.0197376	0.0194827	0.0192125	0.0190024	0.0192001	0.0197396	0.0195168
145	Switzerland	211	CHE	Europe	High income	Europe	0.0156392	0.0155733	0.0155075	0.0154416	0.0153757	0.0153098	0.0152439	0.015178	0.0151121	0.0150462	0.0150517	0.0149445	0.0149005	0.014793	0.0146104	0.0145114	0.0144893	0.0145257	0.0145068	0.0145044	0.0144798	0.0159448	0.0159256	0.0159597	0.0159496	0.0158449	0.0158153	0.0158511	0.0158254	0.0158131	0.0158147	0.0158031	0.0157588	0.0156833	0.0156337	0.0155837	0.0155411	0.0154871	0.015425	0.0154318	0.0153597
146	Syrian Arab Republic	212	SYR	MENA	Low income	Asia	0.0962469	0.0968135	0.0973802	0.0979469	0.0985136	0.0990803	0.0996469	0.100214	0.10078	0.101347	0.100487	0.101343	0.102913	0.104918	0.105978	0.105825	0.106246	0.105774	0.105608	0.105544	0.106744	0.105646	0.106476	0.106438	0.105723	0.105557	0.105863	0.104893	0.105123	0.105276	0.104867	0.104701	0.104586	0.104561	0.104548	0.104535	0.104529	0.10453	0.104578	0.10455	0.104545
147	Tajikistan	208	TJK	FSU	Lower middle income	Asia	0.0384632	0.0389868	0.0395104	0.0400339	0.0405575	0.0410811	0.0416047	0.0421282	0.0426518	0.0431754	0.0436989	0.0442225	0.0447461	0.0452697	0.044695	0.0462657	0.0468148	0.0465467	0.0467382	0.0470191	0.047083	0.0471213	0.0471213	0.0474533	0.0481812	0.0485005	0.0492667	0.0492411	0.0492411	0.0494837	0.0494837	0.0494837	0.0494837	0.0494837	0.0494837	0.0494837	0.0494837	0.0494837	0.0494837	0.0494837	0.0494837
148	Thailand	216	THA	OA	Upper middle income	Asia	0.00989714	0.00991649	0.00993583	0.00995518	0.00997453	0.00999388	0.0100132	0.0100326	0.0100519	0.0100713	0.0099606	0.0100883	0.010216	0.010216	0.010216	0.010216	0.010216	0.010216	0.010216	0.010216	0.010216	0.069531	0.0694507	0.0691492	0.0691893	0.0689398	0.0679217	0.0675316	0.0652872	0.0629942	0.0623376	0.0607184	0.0605108	0.0590083	0.0576796	0.0578116	0.0574612	0.0567227	0.056953	0.0564952	0.0562642
149	Togo	217	TGO	SSA	Low income	Africa	0.01277	0.01277	0.01277	0.01277	0.01277	0.01277	0.01277	0.01277	0.01277	0.01277	0.01277	0.01277	0.01277	0.01277	0.01277	0.01277	0.01277	0.01277	0.01277	0.01277	0.01277	0.0169072	0.016944	0.0169106	0.0168455	0.0168337	0.0167258	0.0167478	0.0167285	0.0166885	0.0165736	0.0164624	0.0167052	0.0166114	0.0166021	0.0165957	0.0165471	0.0165165	0.0165007	0.0165179	0.0164733
150	Tonga	219	TON	Oceania	Upper middle income	Oceania	5.108e-05	5.108e-05	5.108e-05	5.108e-05	5.108e-05	5.108e-05	5.108e-05	5.108e-05	5.108e-05	5.108e-05	5.108e-05	5.108e-05	5.108e-05	5.108e-05	5.108e-05	5.108e-05	5.108e-05	5.108e-05	5.108e-05	5.108e-05	5.108e-05	8.10895e-05	7.95622e-05	7.76352e-05	7.56227e-05	7.3923e-05	7.37021e-05	7.22463e-05	7.04815e-05	7.05913e-05	6.87166e-05	6.69122e-05	6.72762e-05	6.5671e-05	6.60937e-05	6.70949e-05	6.68893e-05	6.6736e-05	6.66888e-05	6.669e-05	6.64576e-05
151	Trinidad and Tobago	220	TTO	LA	High income	Americas	6.77971e-05	6.84936e-05	6.91902e-05	6.98867e-05	7.05833e-05	7.12798e-05	7.19764e-05	7.26729e-05	7.33695e-05	7.4066e-05	7.662e-05	7.662e-05	7.662e-05	7.662e-05	7.662e-05	7.662e-05	7.662e-05	7.662e-05	7.662e-05	8.939e-05	8.939e-05	0.000143588	0.000143599	0.000142702	0.000134481	0.000132256	0.000130769	0.000130654	0.000130116	0.000129375	0.000128044	0.000126915	0.000126515	0.00012563	0.000125542	0.000125482	0.000125023	0.000124735	0.000124585	0.000124748	0.000124327
152	Tunisia	222	TUN	MENA	Lower middle income	Africa	0.054355	0.0545137	0.0546725	0.0548312	0.0549899	0.0551487	0.0553074	0.0554661	0.0556249	0.0557836	0.0554218	0.0553579	0.057133	0.0570819	0.0570819	0.0570819	0.0561369	0.0565711	0.0570819	0.0576182	0.058244	0.0586143	0.0619984	0.0619856	0.0623814	0.0629306	0.062075	0.0621899	0.0618068	0.0619728	0.06196	0.061794	0.0612832	0.0614748	0.0618196	0.0627901	0.0608874	0.0606575	0.0606575	0.0606575	0.0606575
153	Turkey	223	TUR	MENA	Upper middle income	Asia	0.140104	0.141459	0.142814	0.144169	0.145523	0.146878	0.148233	0.149587	0.150942	0.152297	0.15324	0.158067	0.158067	0.158067	0.158067	0.158067	0.158067	0.158067	0.165372	0.172395	0.180057	0.186659	0.186659	0.186659	0.186659	0.186659	0.186659	0.186659	0.186659	0.186659	0.186659	0.186659	0.186659	0.186659	0.186659	0.186659	0.186659	0.186659	0.186659	0.186659	0.186659
154	Uganda	226	UGA	SSA	Low income	Africa	0.0652802	0.0652802	0.0652802	0.0652802	0.0652802	0.0652802	0.0652802	0.0652802	0.0652802	0.0652802	0.0652802	0.0652802	0.0652802	0.0652802	0.0652802	0.0652802	0.0652802	0.0652802	0.0652802	0.0652802	0.0652802	0.075036	0.0753991	0.0756761	0.0755991	0.0754823	0.0760246	0.0768924	0.0777317	0.0784286	0.0783091	0.0781543	0.0781189	0.0778748	0.0778505	0.0778339	0.0777073	0.0776277	0.0775864	0.0776313	0.0775152
155	Ukraine	230	UKR	FSU	Lower middle income	Europe	0.0954302	0.0954302	0.0954302	0.0954302	0.0954302	0.0954302	0.0954302	0.0954302	0.0954302	0.0954302	0.0954302	0.0954302	0.0954302	0.0954302	0.0958261	0.0960815	0.0974223	0.0992612	0.0994783	0.100091	0.101011	0.115685	0.115879	0.116221	0.116811	0.11653	0.116655	0.116692	0.116627	0.116909	0.116271	0.115773	0.115645	0.114751	0.11387	0.113244	0.112848	0.11207	0.108507	0.10797	0.107306
156	United Arab Emirates	225	ARE	MENA	High income	Asia	0.00225449	0.00234736	0.00244023	0.0025331	0.00262598	0.00271885	0.00281172	0.00290459	0.00299747	0.00309034	0.0029371	0.0031925	0.0034479	0.0035756	0.0037033	0.003831	0.003831	0.003831	0.003831	0.003831	0.003831	0.003831	0.003831	0.003831	0.003831	0.003831	0.003831	0.003831	0.003831	0.003831	0.003831	0.003831	0.003831	0.003831	0.003831	0.003831	0.003831	0.003831	0.003831	0.003831	0.003831
157	United Kingdom of Great Britain and Northern Ireland	229	GBR	Europe	High income	Europe	0.151992	0.151518	0.151045	0.150572	0.150098	0.149625	0.149151	0.148678	0.148204	0.147731	0.147072	0.146983	0.146242	0.145348	0.14605	0.145399	0.144812	0.142513	0.143177	0.143675	0.14093	0.159063	0.157965	0.158974	0.158718	0.158003	0.163916	0.162077	0.163124	0.159293	0.158859	0.157518	0.156828	0.157449	0.157704	0.156369	0.158614	0.15937	0.158588	0.160687	0.158562
158	United Republic of Tanzania	215	TZA	SSA	Lower middle income	Africa	0.233606	0.237578	0.241551	0.245523	0.249495	0.253468	0.25744	0.261413	0.265385	0.269357	0.270596	0.275308	0.282651	0.286124	0.290875	0.295625	0.299099	0.302649	0.303926	0.305203	0.30648	0.308602	0.309897	0.311192	0.312487	0.313782	0.315077	0.316372	0.317667	0.317668	0.317669	0.31767	0.313509	0.317673	0.317674	0.317675	0.317677	0.317678	0.317679	0.317681	0.317686
159	United States of America	231	USA	NA	High income	Americas	3.12632	3.1194	3.11247	3.10554	3.09861	3.09168	3.08476	3.07783	3.0709	3.06397	3.05423	3.05423	3.05521	3.03926	3.02649	3.01372	3.00095	2.99831	3.00486	3.01141	3.01795	3.34185	3.34402	3.34654	3.34944	3.35264	3.35609	3.35665	3.32524	3.29383	3.26241	3.231	3.19959	3.20064	3.2017	3.20276	3.20382	3.20487	3.20487	3.20487	3.20487
160	Uruguay	234	URY	LA	High income	Americas	0.175187	0.175075	0.174963	0.174851	0.174739	0.174627	0.174515	0.174403	0.174291	0.174179	0.174068	0.173953	0.173838	0.173736	0.173621	0.173506	0.173391	0.173276	0.173174	0.173059	0.172944	0.175865	0.175323	0.175332	0.174489	0.174706	0.173595	0.17062	0.168181	0.166802	0.164312	0.162524	0.160532	0.160059	0.159888	0.159888	0.159888	0.160136	0.160136	0.160136	0.160136
161	Uzbekistan	235	UZB	FSU	Lower middle income	Asia	0.295625	0.295625	0.295625	0.295625	0.295625	0.295625	0.295625	0.295625	0.295625	0.294732	0.293838	0.292944	0.29205	0.291156	0.291156	0.291156	0.291156	0.291156	0.287325	0.287325	0.287325	0.29542	0.291839	0.289797	0.2877	0.285708	0.283544	0.281621	0.279627	0.2776	0.275476	0.27339	0.271427	0.269413	0.275627	0.275613	0.27551	0.275334	0.275138	0.275382	0.276912
162	Venezuela (Bolivarian Republic of)	236	VEN	LA	Lower middle income	Americas	0.233123	0.233111	0.2331	0.233088	0.233076	0.233064	0.233052	0.23304	0.233029	0.233017	0.233052	0.232989	0.232989	0.232938	0.232925	0.232925	0.232925	0.232925	0.232925	0.232925	0.232925	0.237618	0.237619	0.237545	0.237521	0.237477	0.236808	0.236803	0.236812	0.236572	0.236434	0.236317	0.236275	0.236183	0.236174	0.236168	0.23612	0.23609	0.236074	0.236091	0.236047
163	Viet Nam	237	VNM	OA	Lower middle income	Asia	0.00264765	0.00264765	0.00264765	0.00264765	0.00264765	0.00264765	0.00264765	0.00264765	0.00264765	0.00264765	0.00436734	0.00416302	0.00418856	0.00418856	0.00418856	0.00418856	0.00865806	0.00819834	0.00819834	0.00819834	0.00819834	0.00913802	0.00923541	0.00915344	0.00918271	0.00947469	0.00915054	0.00891474	0.00894922	0.00884642	0.00874362	0.00876533	0.00877938	0.00874362	0.00872574	0.00899523	0.00859275	0.00850491	0.00883262	0.00836846	0.00831255
164	Yemen	249	YEM	MENA	Low income	Asia	0.28094	0.28094	0.28094	0.28094	0.28094	0.28094	0.28094	0.28094	0.28094	0.28094	0.28094	0.28094	0.28094	0.28094	0.28094	0.28094	0.28094	0.28094	0.28094	0.28094	0.28094	0.281183	0.28117	0.28117	0.28117	0.28117	0.28117	0.28117	0.28117	0.28117	0.28117	0.28117	0.28117	0.28117	0.28117	0.28117	0.28117	0.28117	0.28117	0.28117	0.28117
165	Zambia	251	ZMB	SSA	Lower middle income	Africa	0.205877	0.208137	0.210397	0.212657	0.214917	0.217177	0.219437	0.221696	0.223956	0.226216	0.228583	0.230498	0.233244	0.234968	0.237522	0.239884	0.242183	0.244354	0.246461	0.24876	0.250931	0.257764	0.260066	0.260507	0.260363	0.260076	0.260387	0.260267	0.260372	0.261078	0.260657	0.260804	0.261043	0.260764	0.26075	0.260742	0.260674	0.260772	0.26075	0.260774	0.26071
166	Zimbabwe	181	ZWE	SSA	Lower middle income	Africa	0.111543	0.11316	0.114778	0.116395	0.118013	0.11963	0.121248	0.122865	0.124483	0.1261	0.1277	0.12936	0.13102	0.13268	0.13434	0.136	0.137086	0.138159	0.140725	0.142896	0.145067	0.15387	0.15626	0.158449	0.161107	0.161204	0.161303	0.161119	0.16144	0.161075	0.160702	0.160821	0.160457	0.160315	0.160301	0.160292	0.160218	0.160172	0.160148	0.160174	0.160107

## Sheet: S4
Country-level grassland N deposition: Unit Tg N
	Country name	Area Code	ISO-3	region_11	Income group	Continent	Y1980	Y1981	Y1982	Y1983	Y1984	Y1985	Y1986	Y1987	Y1988	Y1989	Y1990	Y1991	Y1992	Y1993	Y1994	Y1995	Y1996	Y1997	Y1998	Y1999	Y2000	Y2001	Y2002	Y2003	Y2004	Y2005	Y2006	Y2007	Y2008	Y2009	Y2010	Y2011	Y2012	Y2013	Y2014	Y2015	Y2016	Y2017	Y2018	Y2019	Y2020
1	Afghanistan	2	AFG	OA	Low income	Asia	0.326547	0.311213	0.29588	0.280546	0.265212	0.249878	0.234544	0.21921	0.203876	0.188542	0.171094	0.166978	0.130678	0.132081	0.0909568	0.0903181	0.0889222	0.08789	0.0891428	0.0909119	0.0928555	0.0758772	0.0879967	0.0850741	0.0897606	0.0898101	0.0939736	0.0887977	0.0947674	0.0967195	0.110977	0.127139	0.118465	0.134695	0.169552	0.121141	0.200783	0.234788	0.149103	0.191946	0.196593
2	Albania	3	ALB	Europe	Upper middle income	Europe	0.0131772	0.0123749	0.0115726	0.0107703	0.00996801	0.00916571	0.00836342	0.00756113	0.00675883	0.00595654	0.00556354	0.00395724	0.00311118	0.00317124	0.00352597	0.00336263	0.00313682	0.00281076	0.00332179	0.00445422	0.00462128	0.00624535	0.00728325	0.00719453	0.00679392	0.00769316	0.0070296	0.00694324	0.0076632	0.00647292	0.00651078	0.00829485	0.00801864	0.00784723	0.00757809	0.00835667	0.00845714	0.00843904	0.00686122	0.00768931	0.00804773
3	Algeria	4	DZA	MENA	Lower middle income	Africa	0.0839017	0.0856127	0.0873238	0.0890349	0.090746	0.092457	0.0941681	0.0958792	0.0975903	0.0993014	0.101485	0.102611	0.103242	0.106979	0.106174	0.102729	0.100281	0.103423	0.106526	0.107166	0.109981	0.111436	0.114841	0.116397	0.134461	0.138812	0.147066	0.153721	0.154535	0.173009	0.176876	0.194593	0.199841	0.20826	0.212158	0.209828	0.222594	0.201407	0.212012	0.206455	0.211528
4	Angola	7	AGO	SSA	Lower middle income	Africa	0.0419899	0.0433872	0.0447844	0.0461817	0.0475789	0.0489762	0.0503735	0.0517707	0.053168	0.0545652	0.0555294	0.0583054	0.0581647	0.0602338	0.0608903	0.0577556	0.0598139	0.062764	0.0615404	0.0681803	0.0691131	0.0734221	0.0784826	0.0855339	0.0956314	0.0892582	0.0983996	0.106724	0.119443	0.130741	0.144462	0.154964	0.16742	0.170758	0.170458	0.176201	0.169279	0.170832	0.174528	0.173053	0.171847
5	Antigua and Barbuda	8	ATG	LA	High income	Americas	2.29299e-06	2.38531e-06	2.47764e-06	2.56996e-06	2.66229e-06	2.75461e-06	2.84694e-06	2.93926e-06	3.03158e-06	3.12391e-06	3.21623e-06	3.30856e-06	3.36341e-06	3.27309e-06	3.52144e-06	3.75232e-06	4.1736e-06	4.25886e-06	4.52941e-06	4.47552e-06	4.787e-06	5.45278e-06	5.42369e-06	5.69039e-06	5.79734e-06	5.8716e-06	5.87835e-06	6.00568e-06	6.03864e-06	5.67999e-06	5.25809e-06	5.53268e-06	5.37644e-06	6.2805e-06	6.37298e-06	5.90301e-06	6.23985e-06	6.46498e-06	7.28984e-06	6.87919e-06	6.65649e-06
6	Argentina	9	ARG	LA	Upper middle income	Americas	0.166371	0.171699	0.177027	0.182354	0.187682	0.193009	0.198337	0.203665	0.208992	0.21432	0.220376	0.223049	0.231968	0.235162	0.25237	0.253661	0.269038	0.266616	0.260012	0.262788	0.261185	0.266293	0.274638	0.302746	0.32316	0.308845	0.317304	0.325511	0.313676	0.276175	0.290261	0.303459	0.295265	0.300274	0.299668	0.287196	0.31825	0.322119	0.274995	0.295288	0.298722
7	Armenia	1	ARM	FSU	Upper middle income	Asia	0.0216784	0.0205411	0.0194038	0.0182665	0.0171292	0.0159919	0.0148545	0.0137172	0.0125799	0.0114426	0.0100742	0.00898394	0.00909182	0.00624721	0.00475226	0.00513068	0.0044965	0.00473071	0.00446899	0.00426728	0.00425998	0.00423205	0.0054184	0.00540718	0.00635871	0.00700361	0.0127733	0.0104194	0.0109512	0.0116201	0.0101555	0.0112644	0.0134421	0.0137268	0.0136348	0.017311	0.0249289	0.0184493	0.0198798	0.0191594	0.0210798
8	Australia	10	AUS	Oceania	High income	Oceania	0.325093	0.328833	0.332573	0.336313	0.340053	0.343793	0.347533	0.351273	0.355013	0.358754	0.36458	0.362114	0.371953	0.373768	0.39031	0.391627	0.40359	0.389451	0.397153	0.386849	0.378564	0.393252	0.388619	0.378473	0.352896	0.358516	0.36222	0.352791	0.34326	0.333192	0.320468	0.402561	0.406411	0.399948	0.421827	0.371559	0.372847	0.427679	0.338593	0.37941	0.377049
9	Austria	11	AUT	Europe	High income	Europe	0.0411044	0.0401801	0.0392558	0.0383315	0.0374073	0.036483	0.0355587	0.0346344	0.0337101	0.0327859	0.031478	0.0315104	0.0300177	0.0288946	0.0282683	0.0281634	0.0296415	0.0283285	0.0289106	0.0281062	0.0276749	0.0305893	0.0301325	0.0303373	0.0297402	0.0299505	0.0285821	0.0268864	0.0255572	0.024012	0.024517	0.0260345	0.0262291	0.0259213	0.0248925	0.0276662	0.0265286	0.0253028	0.0230717	0.0243333	0.0241843
10	Azerbaijan	52	AZE	FSU	Upper middle income	Asia	-0.00139472	0.00190074	0.0051962	0.00849166	0.0117871	0.0150826	0.018378	0.0216735	0.024969	0.0282644	0.0316251	0.0301624	0.047341	0.0368838	0.0348393	0.0335674	0.0232977	0.0243686	0.0218459	0.0224119	0.0181875	0.0202663	0.0230826	0.0226029	0.0270683	0.0274865	0.0291313	0.0245874	0.031394	0.0246712	0.0214481	0.0277951	0.0304929	0.0296518	0.0367289	0.0616023	0.059308	0.0492609	0.0679516	0.0584321	0.0578591
11	Bahamas	12	BHS	LA	High income	Americas	3.68557e-06	3.88052e-06	4.07547e-06	4.27042e-06	4.46537e-06	4.66032e-06	4.85527e-06	5.05022e-06	5.24517e-06	5.44012e-06	5.63507e-06	5.83002e-06	5.96458e-06	6.09802e-06	6.36956e-06	6.72851e-06	6.89172e-06	7.15591e-06	7.61541e-06	7.46438e-06	7.789e-06	1.16552e-05	1.17933e-05	1.22615e-05	1.24346e-05	1.28278e-05	1.34618e-05	1.40943e-05	1.46203e-05	1.29632e-05	1.31208e-05	1.34729e-05	1.3058e-05	1.26332e-05	1.37017e-05	1.24478e-05	1.40902e-05	1.22465e-05	1.23079e-05	1.22866e-05	1.28297e-05
12	Bahrain	13	BHR	MENA	High income	Asia	2.16147e-05	2.16147e-05	2.16147e-05	2.16147e-05	2.16147e-05	2.16147e-05	2.16147e-05	2.16147e-05	2.16147e-05	2.16147e-05	2.16147e-05	2.16147e-05	2.16147e-05	2.16147e-05	2.16147e-05	2.16147e-05	2.16147e-05	2.16147e-05	2.16147e-05	2.16147e-05	2.16147e-05	2.63017e-05	2.63017e-05	2.63017e-05	2.63017e-05	2.63017e-05	2.63017e-05	2.63017e-05	2.63017e-05	2.63017e-05	2.63017e-05	2.60872e-05	2.60872e-05	2.60872e-05	2.60872e-05	2.60872e-05	2.60872e-05	2.60872e-05	2.60872e-05	2.60872e-05	2.60872e-05
13	Bangladesh	16	BGD	OA	Lower middle income	Asia	0.00712015	0.00764008	0.00816001	0.00867994	0.00919987	0.0097198	0.0102397	0.0107597	0.0112796	0.0117995	0.0120734	0.0131625	0.0134511	0.0137103	0.0146049	0.0162599	0.0168672	0.0158885	0.0160853	0.0174767	0.0180648	0.0813441	0.081901	0.0772153	0.077663	0.0740525	0.072557	0.0708255	0.0759235	0.0773652	0.0743955	0.0787723	0.0780532	0.07453	0.0792572	0.0814798	0.0792383	0.0797623	0.0851983	0.0805152	0.0795659
14	Barbados	14	BRB	LA	High income	Americas	1.08073e-05	1.08073e-05	1.08073e-05	1.08073e-05	1.08073e-05	1.08073e-05	1.08073e-05	1.08073e-05	1.08073e-05	1.08073e-05	1.08073e-05	1.08073e-05	1.08073e-05	1.08073e-05	1.08073e-05	1.08073e-05	1.08073e-05	1.08073e-05	1.08073e-05	1.08073e-05	1.08073e-05	2.71046e-05	2.61768e-05	2.59611e-05	2.47598e-05	2.46283e-05	2.42298e-05	2.41996e-05	2.40555e-05	2.3857e-05	2.27043e-05	2.14757e-05	2.06278e-05	2.00767e-05	1.96906e-05	1.89419e-05	1.81391e-05	1.8098e-05	1.80765e-05	1.81e-05	1.80393e-05
15	Belarus	57	BLR	FSU	Upper middle income	Europe	0.0648095	0.0624189	0.0600282	0.0576376	0.055247	0.0528563	0.0504657	0.048075	0.0456844	0.0432938	0.0404069	0.0389371	0.036761	0.0331635	0.0278609	0.0263034	0.0262104	0.0267653	0.0264129	0.0253148	0.025127	0.0399205	0.0398296	0.0396288	0.0409156	0.0413314	0.0428606	0.0421106	0.04283	0.0407445	0.0409817	0.0407183	0.0400005	0.0371904	0.0381842	0.0389079	0.0372913	0.0362838	0.0337363	0.034184	0.033901
16	Belgium	255	BEL	Europe	High income	Europe	0.0071083	0.00703392	0.00695953	0.00688515	0.00681076	0.00673638	0.00666199	0.00658761	0.00651322	0.00643884	0.00633887	0.00631715	0.00623828	0.00611721	0.00616293	0.0061239	0.0060407	0.00588754	0.00587967	0.00569046	0.00739095	0.00880013	0.00853925	0.00845282	0.00847371	0.00827001	0.00814681	0.00785686	0.00731279	0.00696475	0.00696713	0.007098	0.00684784	0.00704753	0.0060502	0.00645303	0.00677364	0.00597664	0.00527975	0.00568568	0.00604698
17	Belize	23	BLZ	LA	Lower middle income	Americas	6.90668e-05	7.15895e-05	7.41122e-05	7.6635e-05	7.91577e-05	8.16804e-05	8.42031e-05	8.67259e-05	8.92486e-05	9.17713e-05	9.36307e-05	9.48704e-05	0.000105222	9.85891e-05	9.53677e-05	9.24421e-05	9.23504e-05	9.76217e-05	0.000109431	0.000117675	0.000131229	0.000166309	0.00026207	0.000346756	0.000158104	0.000172636	0.00016534	0.000165776	0.000160157	0.000208487	0.000257518	0.000297427	0.000299424	0.000394797	0.000411115	0.000408465	0.000434144	0.000387043	0.000343611	0.000366821	0.00039362
18	Benin	53	BEN	SSA	Lower middle income	Africa	0.00297201	0.00297201	0.00297201	0.00297201	0.00297201	0.00297201	0.00297201	0.00297201	0.00297201	0.00297201	0.00297201	0.00297201	0.00297201	0.00297201	0.00297201	0.00297201	0.00297201	0.00297201	0.00297201	0.00297201	0.00297201	0.0058956	0.00598904	0.00604133	0.00598291	0.00595967	0.0057471	0.00574122	0.00571351	0.00567537	0.00560683	0.00550342	0.00555883	0.00558588	0.00558103	0.00557771	0.00562521	0.00560871	0.00560016	0.00560946	0.00558539
19	Bermuda	17	BMU	#N/A	High income	Americas	0	0	0	0	0	0	0	0	0	0	0	0	0	0	0	0	0	0	0	0	0	3.72169e-07	3.72169e-07	3.66251e-07	3.57046e-07	3.53101e-07	3.40607e-07	3.3995e-07	2.51839e-07	2.47236e-07	2.38688e-07	2.3022e-07	2.27611e-07	2.22394e-07	2.21742e-07	2.21089e-07	2.18481e-07	2.16524e-07	2.15872e-07	2.16524e-07	2.13915e-07
20	Bhutan	18	BTN	OA	Lower middle income	Asia	0.0038961	0.00401067	0.00412524	0.00423981	0.00435437	0.00446894	0.00458351	0.00469808	0.00481264	0.00492721	0.00485657	0.00544692	0.0052454	0.00530564	0.00544939	0.00656475	0.00661648	0.00661838	0.00668764	0.00691847	0.00669559	0.00656858	0.00652449	0.00674171	0.00686699	0.00726817	0.0072391	0.00743291	0.00725485	0.00754817	0.00776823	0.00798897	0.00805788	0.008082	0.0078997	0.00807496	0.00806299	0.00795845	0.00830602	0.00813213	0.00810747
21	Bolivia (Plurinational State of)	19	BOL	LA	Lower middle income	Americas	0.0356193	0.0386337	0.0416482	0.0446626	0.047677	0.0506914	0.0537058	0.0567202	0.0597347	0.0627491	0.0651256	0.0695538	0.0721542	0.0743069	0.0789176	0.0832254	0.0844722	0.0851448	0.0858644	0.0826443	0.0848006	0.0838239	0.0869997	0.087781	0.0911475	0.098043	0.101881	0.109258	0.116358	0.120907	0.128148	0.129214	0.12876	0.13705	0.133376	0.137646	0.139901	0.141727	0.129445	0.135586	0.137024
22	Bosnia and Herzegovina	80	BIH	#N/A	Upper middle income	Europe	0.0323788	0.0306004	0.0288221	0.0270437	0.0252653	0.023487	0.0217086	0.0199302	0.0181518	0.0163735	0.0143893	0.0134064	0.0104764	0.0094381	0.00578605	0.00515566	0.00505789	0.00691814	0.00781783	0.00762268	0.00971558	0.00927779	0.00964029	0.00928532	0.0101532	0.0110295	0.0116754	0.0110811	0.0113303	0.0114751	0.0114669	0.0145404	0.0137052	0.014119	0.0136594	0.0153106	0.0151885	0.014582	0.00996479	0.0125669	0.0138244
23	Botswana	20	BWA	SSA	Upper middle income	Africa	0.0379228	0.0376804	0.0374379	0.0371954	0.0369529	0.0367104	0.0364679	0.0362254	0.0359829	0.0357404	0.0357476	0.0344508	0.0358729	0.0344652	0.0355888	0.0409858	0.0371911	0.0393438	0.0437428	0.0455318	0.0455501	0.0447629	0.0429085	0.0418323	0.0436514	0.0457365	0.0459321	0.046893	0.0501729	0.0493954	0.0511703	0.0525264	0.0508846	0.0526407	0.0498942	0.0518574	0.0518075	0.0499459	0.0410981	0.045522	0.0476171
24	Brazil	21	BRA	Brazil	Upper middle income	Americas	0.543623	0.561552	0.579482	0.597411	0.61534	0.63327	0.651199	0.669128	0.687057	0.704987	0.721128	0.744965	0.755898	0.777248	0.803926	0.818469	0.818408	0.838037	0.847784	0.861552	0.869935	0.902998	0.938476	0.968835	1.02223	1.00896	1.02091	1.08087	1.10455	1.08173	1.16424	1.2114	1.23722	1.27386	1.31556	1.28428	1.34706	1.44514	1.34503	1.39613	1.38132
25	Brunei Darussalam	26	BRN	MENA	High income	Asia	2.70183e-05	2.70183e-05	2.70183e-05	2.70183e-05	2.70183e-05	2.70183e-05	2.70183e-05	2.70183e-05	2.70183e-05	2.70183e-05	2.70183e-05	2.70183e-05	2.70183e-05	2.70183e-05	2.70183e-05	2.16147e-05	2.16147e-05	2.16147e-05	2.16147e-05	2.16147e-05	2.16147e-05	2.91324e-05	2.91989e-05	2.91837e-05	2.91535e-05	2.92469e-05	2.45744e-05	2.54541e-05	2.55758e-05	2.55962e-05	2.56909e-05	2.53933e-05	2.53607e-05	2.52994e-05	2.52127e-05	2.50137e-05	2.48716e-05	2.47633e-05	2.45924e-05	2.45507e-05	2.44744e-05
26	Bulgaria	27	BGR	Europe	Upper middle income	Europe	0.0872247	0.0817016	0.0761785	0.0706555	0.0651324	0.0596093	0.0540862	0.0485631	0.04304	0.0375169	0.0332223	0.0259597	0.0182845	0.0173704	0.0182676	0.0174958	0.0164355	0.01549	0.0158891	0.0144353	0.0151201	0.0161638	0.0182985	0.0196927	0.0188753	0.019515	0.0181968	0.0180749	0.0179344	0.0162234	0.015657	0.0182989	0.0152213	0.013323	0.0141437	0.0148246	0.015461	0.0149085	0.0120782	0.0136562	0.014383
27	Burkina Faso	233	BFA	SSA	Low income	Africa	0.00559401	0.00577526	0.00595652	0.00613778	0.00631903	0.00650029	0.00668155	0.00686281	0.00704406	0.00722532	0.00735517	0.00766181	0.00777537	0.00792151	0.00853085	0.00871487	0.00896399	0.0103872	0.00994329	0.00993801	0.00950445	0.0101359	0.0104351	0.0137719	0.0145094	0.0158311	0.0160216	0.016217	0.0175249	0.0175757	0.0187832	0.0188514	0.0201139	0.0208256	0.0209126	0.0210726	0.0234135	0.0225756	0.0212352	0.0219693	0.0224093
28	Burundi	29	BDI	SSA	Low income	Africa	0.00424493	0.00425941	0.0042739	0.00428838	0.00430287	0.00431735	0.00433184	0.00434632	0.00436081	0.00437529	0.00437198	0.0044152	0.00445026	0.00440857	0.0045022	0.00428528	0.0040585	0.00390874	0.00357207	0.00328425	0.00320761	0.0037381	0.00361213	0.00375056	0.00396418	0.00409913	0.00432451	0.00450364	0.00474193	0.00481004	0.00500819	0.00552379	0.00605652	0.00611581	0.00723129	0.00627981	0.00746882	0.00771025	0.00678452	0.00727942	0.00738485
29	Cambodia	115	KHM	OA	Lower middle income	Asia	0.00173079	0.00206129	0.00239178	0.00272228	0.00305277	0.00338326	0.00371376	0.00404425	0.00437474	0.00470524	0.00495592	0.00543558	0.00579744	0.00593695	0.00637072	0.00819292	0.00836911	0.00858156	0.00939201	0.0095228	0.0112944	0.0123008	0.012933	0.0136011	0.0151583	0.0169421	0.0172289	0.0172856	0.0174235	0.017764	0.0176743	0.0178419	0.016936	0.0178779	0.0177683	0.0178588	0.0185047	0.016988	0.0185121	0.0177504	0.0180019
30	Cameroon	32	CMR	SSA	Lower middle income	Africa	0.00926891	0.00933557	0.00940223	0.00946889	0.00953555	0.00960221	0.00966887	0.00973554	0.0098022	0.00986886	0.0100465	0.00985369	0.0100329	0.010209	0.0104783	0.0104915	0.0107629	0.0110877	0.0112412	0.0118032	0.0124298	0.0181697	0.0181663	0.0184732	0.0198233	0.0197367	0.0197349	0.0204615	0.019909	0.0206713	0.0218674	0.0238178	0.0236496	0.024137	0.0233879	0.0236303	0.0245532	0.0249523	0.0224941	0.0237376	0.0239202
31	Canada	33	CAN	NA	High income	Americas	0.0304366	0.030959	0.0314813	0.0320037	0.0325261	0.0330485	0.0335709	0.0340933	0.0346157	0.0351381	0.0357757	0.036001	0.0367235	0.0372762	0.0383276	0.0400228	0.0407579	0.0413955	0.0412003	0.041605	0.0409829	0.0547819	0.0578808	0.0589109	0.0575875	0.0593561	0.0525844	0.05891	0.0554755	0.052216	0.0530949	0.0593178	0.061509	0.055439	0.0560786	0.0591086	0.0592738	0.0559598	0.0549519	0.0543691	0.0544807
32	Central African Republic	37	CAF	SSA	Low income	Africa	0.00806416	0.00859958	0.009135	0.00967043	0.0102058	0.0107413	0.0112767	0.0118121	0.0123475	0.012883	0.013355	0.0140274	0.0145321	0.0149715	0.0137443	0.0139284	0.0138962	0.0144477	0.0149622	0.0148088	0.0151757	0.0169324	0.0168101	0.0173439	0.017888	0.0190315	0.0196352	0.0205351	0.0207325	0.0211309	0.0217565	0.0246315	0.0241436	0.0244479	0.0251162	0.0249005	0.0269956	0.0260111	0.0222048	0.0241114	0.0250498
33	Chile	40	CHL	LA	High income	Americas	0.00369516	0.0039226	0.00415005	0.00437749	0.00460494	0.00483238	0.00505983	0.00528727	0.00551472	0.00574216	0.00604178	0.00611492	0.00637225	0.00671416	0.00692149	0.00721687	0.00753447	0.00777672	0.00782697	0.00784746	0.00788102	0.00775743	0.00818801	0.00799014	0.00908669	0.0089266	0.0091606	0.00994979	0.0102794	0.0096239	0.00951134	0.00908431	0.00867387	0.00816973	0.00818501	0.00817329	0.00814577	0.00773944	0.00672836	0.00682386	0.00670289
34	China	351	CHN	China	Upper middle income	Asia	0.91967	0.963252	1.00683	1.05042	1.094	1.13758	1.18116	1.22475	1.26833	1.31191	1.34258	1.40685	1.46584	1.46819	1.55868	1.78115	1.90942	1.74231	1.78238	1.84198	1.80649	1.88331	1.99935	2.06231	2.18128	2.22496	2.29817	2.3451	2.4036	2.45711	2.49855	2.64274	2.60346	2.59233	2.48553	2.3968	2.4182	2.32657	2.34194	2.33304	2.3593
35	Colombia	44	COL	LA	Upper middle income	Americas	0.200272	0.203188	0.206105	0.209022	0.211939	0.214856	0.217773	0.22069	0.223606	0.226523	0.22947	0.23277	0.234358	0.238664	0.240888	0.246635	0.252342	0.254889	0.258387	0.247622	0.246604	0.230566	0.233012	0.238095	0.242147	0.25526	0.264944	0.275265	0.275298	0.277528	0.284856	0.279897	0.292172	0.291356	0.314274	0.30061	0.309812	0.30762	0.299989	0.304828	0.30154
36	Congo	46	COG	SSA	Lower middle income	Africa	0.0426856	0.0429916	0.0432976	0.0436035	0.0439095	0.0442155	0.0445214	0.0448274	0.0451334	0.0454393	0.0454431	0.0467803	0.0458059	0.0467878	0.0448538	0.0449584	0.0462351	0.0446724	0.0436704	0.0434644	0.0492581	0.0533526	0.0507143	0.0563214	0.061173	0.0644352	0.0717232	0.0762969	0.084022	0.0875724	0.0941576	0.0971587	0.105233	0.104387	0.102209	0.103844	0.106579	0.107995	0.107199	0.107599	0.10725
37	Cook Islands	47	COK	#N/A	NA	Oceania	0	0	0	0	0	0	0	0	0	0	0	0	0	0	0	0	0	0	0	0	0	0	0	0	0	0	0	0	0	0	0	0	0	0	0	0	0	0	0	0	0
38	Costa Rica	48	CRI	LA	Upper middle income	Americas	0.00267157	0.00273997	0.00280836	0.00287676	0.00294516	0.00301355	0.00308195	0.00315035	0.00321874	0.00328714	0.00330957	0.00343246	0.00361318	0.00347732	0.00346072	0.00719276	0.00701702	0.00682058	0.00682685	0.00606803	0.00563285	0.0053786	0.00529504	0.00542204	0.00514099	0.0053194	0.00542036	0.0058281	0.00602754	0.00553126	0.00582868	0.00658542	0.00675318	0.00673393	0.00665546	0.00638954	0.00719131	0.00669467	0.00734055	0.00701761	0.00707551
39	Côte d'Ivoire	107	CIV	SSA	Lower middle income	Africa	0.0702476	0.0702476	0.0702476	0.0702476	0.0702476	0.0702476	0.0702476	0.0702476	0.0702476	0.0702476	0.0702476	0.0702476	0.0702476	0.0702476	0.0702476	0.0702476	0.0702476	0.0702476	0.0702476	0.0702476	0.0702476	0.0880853	0.0880857	0.0880427	0.089296	0.0892677	0.0891819	0.0892604	0.0892282	0.089184	0.0891045	0.0883109	0.0883631	0.088679	0.0886728	0.0886684	0.0886357	0.088615	0.0886043	0.088616	0.0885859
40	Croatia	98	HRV	Europe	High income	Europe	0.0251121	0.0241718	0.0232316	0.0222913	0.0213511	0.0204108	0.0194705	0.0185303	0.01759	0.0166498	0.0165005	0.0135667	0.0138612	0.0132682	0.0128162	0.0127918	0.010121	0.0112516	0.0106386	0.0110567	0.00335273	0.00362394	0.00386006	0.00383747	0.00394731	0.00378014	0.00426414	0.00437516	0.00559549	0.0044789	0.00437377	0.00502906	0.00460531	0.00744805	0.00783273	0.00869421	0.00820033	0.00840947	0.00602986	0.0072528	0.00683138
41	Cuba	49	CUB	LA	Upper middle income	Americas	0.0435757	0.0410379	0.0385	0.0359621	0.0334243	0.0308864	0.0283485	0.0258107	0.0232728	0.0207349	0.0182271	0.0156491	0.0130515	0.0106334	0.00973078	0.00994494	0.0104728	0.0109654	0.0106419	0.0100267	0.0101752	0.0106674	0.00996751	0.00923265	0.00924575	0.00941068	0.00982057	0.0103328	0.0104865	0.00987726	0.00955387	0.0102428	0.0105835	0.0103055	0.011283	0.0111881	0.011055	0.01051	0.00984958	0.010539	0.0108408
42	Cyprus	50	CYP	Europe	High income	Asia	1.35327e-05	1.38103e-05	1.4088e-05	1.43656e-05	1.46433e-05	1.49209e-05	1.51986e-05	1.54762e-05	1.57539e-05	1.60315e-05	1.63092e-05	1.65868e-05	1.79786e-05	1.83963e-05	9.55405e-06	9.28183e-06	5.755e-06	5.36659e-06	5.53955e-06	5.59284e-06	5.90138e-06	5.34976e-06	5.44699e-06	5.41458e-06	5.30736e-06	5.1715e-06	5.17681e-06	9.94447e-06	7.03569e-06	2.08681e-05	9.32919e-06	1.17584e-05	1.23271e-05	1.02037e-05	9.53509e-06	9.63373e-06	8.38032e-06	8.10293e-06	7.4113e-06	7.32648e-06	1.22206e-05
43	Czechia	167	CZE	Europe	High income	Europe	0.0175945	0.0173139	0.0170333	0.0167527	0.0164721	0.0161915	0.0159109	0.0156303	0.0153497	0.0150691	0.0149767	0.0141156	0.0144478	0.0139306	0.0139487	0.013597	0.0151413	0.0144698	0.0137213	0.0136785	0.0142165	0.0151344	0.0128786	0.0134305	0.0129685	0.0126918	0.0130007	0.0135103	0.0129242	0.0122604	0.0122843	0.0120804	0.0128029	0.0122245	0.0114546	0.0130387	0.0121119	0.0121013	0.0137685	0.0130813	0.0130009
44	Democratic Republic of the Congo	250	COD	SSA	Low income	Africa	0.0972712	0.0975781	0.0978849	0.0981917	0.0984986	0.0988054	0.0991122	0.0994191	0.0997259	0.100033	0.101082	0.0996274	0.100765	0.101725	0.103907	0.105349	0.106409	0.107324	0.108649	0.109262	0.115001	0.123086	0.126142	0.130137	0.134157	0.138773	0.142743	0.147474	0.15175	0.154814	0.15793	0.169457	0.18148	0.178622	0.186578	0.181616	0.187057	0.18367	0.167964	0.176164	0.179954
45	Denmark	54	DNK	Europe	High income	Europe	0.00475109	0.00461906	0.00448703	0.004355	0.00422297	0.00409094	0.00395891	0.00382688	0.00369485	0.00356282	0.00326036	0.00357816	0.00311923	0.00297324	0.00480658	0.00572243	0.00600186	0.00436273	0.00387315	0.00418177	0.00422262	0.009428	0.00929308	0.00985738	0.00912516	0.00931324	0.00952934	0.00917812	0.00851962	0.00719582	0.00712887	0.0084813	0.00781725	0.0081627	0.00907152	0.00823041	0.00836117	0.00802049	0.00537342	0.00683418	0.00744206
46	Dominica	55	DMA	LA	Upper middle income	Americas	1.08073e-05	1.08073e-05	1.08073e-05	1.08073e-05	1.08073e-05	1.08073e-05	1.08073e-05	1.08073e-05	1.08073e-05	1.08073e-05	1.08073e-05	1.08073e-05	1.08073e-05	1.08073e-05	1.08073e-05	1.08073e-05	1.08073e-05	1.08073e-05	1.08073e-05	1.08073e-05	1.08073e-05	1.78023e-05	1.7803e-05	1.7726e-05	1.76156e-05	1.75656e-05	1.74124e-05	1.74006e-05	1.73447e-05	1.80923e-05	1.79279e-05	1.76428e-05	1.75939e-05	1.74856e-05	1.74745e-05	1.74674e-05	1.74113e-05	1.73761e-05	1.73578e-05	1.73774e-05	1.73258e-05
47	Dominican Republic	56	DOM	LA	Upper middle income	Americas	0.00277385	0.00285846	0.00294306	0.00302766	0.00311227	0.00319687	0.00328147	0.00336608	0.00345068	0.00353528	0.00357218	0.00375898	0.00382323	0.00383277	0.00408812	0.0042181	0.00446022	0.0047127	0.0047574	0.00476067	0.00486349	0.00553914	0.00626178	0.00583997	0.00587561	0.00596453	0.00632916	0.00647934	0.00658648	0.00642434	0.00658541	0.00640543	0.00627709	0.00654285	0.00683293	0.00709007	0.00734343	0.00728357	0.00783176	0.00755912	0.0074791
48	Ecuador	58	ECU	LA	Upper middle income	Americas	0.0130965	0.0137803	0.0144642	0.015148	0.0158318	0.0165156	0.0171994	0.0178833	0.0185671	0.0192509	0.0198238	0.0207269	0.0214184	0.0218727	0.0230019	0.0239473	0.0253874	0.0281761	0.0270231	0.0228818	0.0226497	0.029888	0.0261112	0.0247288	0.0270247	0.026484	0.0283296	0.027345	0.0294473	0.030852	0.0316765	0.0328006	0.0351645	0.0334299	0.0209691	0.0197072	0.0210655	0.0218027	0.0221494	0.0205006	0.0205011
49	Egypt	59	EGY	MENA	Lower middle income	Africa	0	0	0	0	0	0	0	0	0	0	0	0	0	0	0	0	0	0	0	0	0	0.00422791	0.00432047	0.00424275	0.00427558	0.00366107	0.00362501	0.00349132	0.00346798	0.00370947	0.00358837	0.00338279	0.003396	0.0031721	0.00304199	0.00329775	0.00319826	0.00331	0.00345298	0.0036242	0.00368844
50	El Salvador	60	SLV	LA	Lower middle income	Americas	0.00276559	0.00273804	0.00271048	0.00268292	0.00265536	0.0026278	0.00260024	0.00257268	0.00254513	0.00251757	0.00249001	0.00246245	0.00243435	0.00240679	0.00237923	0.00235167	0.00232412	0.00229656	0.00226846	0.0022409	0.00221334	0.00362043	0.00358098	0.00354153	0.0033995	0.00328903	0.00386569	0.00386438	0.00386306	0.00386175	0.00386043	0.003827	0.00382569	0.00382439	0.00382048	0.00390135	0.00386678	0.00383222	0.00379765	0.00379765	0.00379765
51	Eritrea	178	ERI	SSA	Low income	Africa	0.0192048	0.0190547	0.0189047	0.0187547	0.0186047	0.0184546	0.0183046	0.0181546	0.0180046	0.0178545	0.0172694	0.017364	0.0190908	0.0161937	0.0170131	0.0178524	0.0194594	0.0205324	0.0199332	0.0203164	0.0208044	0.0210794	0.0210962	0.0218561	0.02213	0.022138	0.0217198	0.0224015	0.0229229	0.0223461	0.022542	0.0241606	0.0244421	0.0257345	0.0262551	0.0265348	0.026555	0.0264275	0.0266444	0.0265367	0.0265386
52	Estonia	63	EST	Europe	High income	Europe	0.00211246	0.00211246	0.00211246	0.00211246	0.00211246	0.00211246	0.00211246	0.00211246	0.00211246	0.00211246	0.00211246	0.00211246	0.00211246	0.00211246	0.00119698	0.000850657	0.000893712	0.000983154	0.00112331	0.00097689	0.000981834	0.00383133	0.00263614	0.00344073	0.00295211	0.00342381	0.00351407	0.00370411	0.00358174	0.00308994	0.00367387	0.00429135	0.00425149	0.00432996	0.00502963	0.00497768	0.00477728	0.00498014	0.00423417	0.00461602	0.00452868
53	Ethiopia	238	ETH	SSA	Low income	Africa	0.137477	0.130868	0.12426	0.117652	0.111044	0.104435	0.0978272	0.0912189	0.0846107	0.0780024	0.0667632	0.0673563	0.0669298	0.0448779	0.046201	0.047459	0.0514526	0.0508299	0.0555847	0.0551273	0.0534741	0.0585861	0.0659594	0.0621549	0.0685152	0.0715999	0.0764476	0.0886945	0.090771	0.0933113	0.0992508	0.105549	0.114595	0.117066	0.125315	0.125473	0.135283	0.13869	0.130233	0.133132	0.133089
54	Fiji	66	FJI	Oceania	Upper middle income	Oceania	0.000874853	0.000879716	0.00088458	0.000889443	0.000894306	0.000899169	0.000904033	0.000908896	0.000913759	0.000918623	0.000918623	0.000934834	0.000934834	0.000934834	0.000934834	0.000934834	0.000934834	0.000934834	0.000934834	0.000934834	0.000934834	0.00113755	0.00113755	0.00113755	0.00113755	0.00113755	0.00113755	0.00113755	0.00113755	0.00115333	0.00116451	0.0011661	0.00117719	0.00118827	0.00119936	0.00121045	0.00122153	0.00123262	0.00124371	0.0012548	0.00125936
55	Finland	67	FIN	Europe	High income	Europe	0.000439914	0.000424028	0.000408141	0.000392254	0.000376368	0.000360481	0.000344594	0.000328708	0.000312821	0.000296934	0.000279295	0.000262639	0.000259579	0.000227359	0.000238641	0.000197287	0.000185888	4.15872e-05	4.10466e-05	3.63819e-05	4.3751e-05	0.00118473	0.00111969	0.00114912	0.0010743	0.0010528	0.00109894	0.00116606	0.00113713	0.00100837	0.00115819	0.00122126	0.00112757	0.00110282	0.00139509	0.00153924	0.00141926	0.0016463	0.00140683	0.00162256	0.00160441
56	France	68	FRA	Europe	High income	Europe	0.2092	0.204306	0.199412	0.194518	0.189624	0.18473	0.179837	0.174943	0.170049	0.165155	0.157554	0.158798	0.151735	0.143595	0.140713	0.138204	0.138083	0.134199	0.133406	0.130528	0.125903	0.159704	0.152645	0.152506	0.149603	0.145363	0.142955	0.144332	0.134799	0.125997	0.127151	0.128095	0.128343	0.131355	0.118838	0.125379	0.129702	0.124595	0.103255	0.114762	0.120552
57	French Polynesia	70	PYF	Oceania	High income	Oceania	0.000108073	0.000108073	0.000108073	0.000108073	0.000108073	0.000108073	0.000108073	0.000108073	0.000108073	0.000108073	0.000108073	0.000108073	0.000108073	0.000108073	0.000108073	0.000108073	0.000108073	0.000108073	0.000108073	0.000108073	0.000108073	0.000134299	0.0001343	0.000134254	0.000134187	0.000134157	0.000134065	0.000134059	0.000134025	0.000133567	0.000133499	0.000132352	0.000132332	0.000132287	0.000132283	0.000132279	0.000132256	0.000132241	0.000132234	0.000132242	0.000132221
58	Gabon	74	GAB	SSA	Upper middle income	Africa	0.00456657	0.00497874	0.00539091	0.00580308	0.00621525	0.00662742	0.00703959	0.00745176	0.00786393	0.0082761	0.0084621	0.00949677	0.00939845	0.00986877	0.00944907	0.00967084	0.0102504	0.0108889	0.0113078	0.0112365	0.0109496	0.0120943	0.0136799	0.0130194	0.0147599	0.0155138	0.016141	0.0177561	0.0172977	0.0156146	0.0149785	0.0145495	0.0190346	0.0193925	0.0207001	0.0274977	0.02631	0.0419644	0.0378482	0.0399083	0.0353651
59	Gambia	75	GMB	SSA	Low income	Africa	0.00223874	0.00222415	0.00220956	0.00219497	0.00218038	0.00216579	0.0021512	0.00213661	0.00212202	0.00210743	0.00210743	0.0020588	0.0020588	0.0020588	0.00201016	0.00198314	0.00195613	0.00187507	0.00187507	0.00182103	0.00144278	0.00177221	0.00176182	0.00156981	0.00155887	0.00154522	0.00154507	0.00148712	0.00154164	0.00158209	0.00158787	0.00156454	0.00156086	0.00155273	0.00155192	0.00155136	0.00154715	0.00153728	0.00153593	0.00153739	0.00153361
60	Georgia	73	GEO	FSU	Upper middle income	Asia	0.0965389	0.0917988	0.0870587	0.0823187	0.0775786	0.0728385	0.0680984	0.0633583	0.0586183	0.0538782	0.0497603	0.0419819	0.0426237	0.0337461	0.0259449	0.0241075	0.0245286	0.0230428	0.0221862	0.0217635	0.021922	0.0197906	0.0196384	0.0184532	0.018689	0.0203384	0.0194536	0.0186633	0.0171111	0.0185409	0.0188246	0.0232095	0.0244957	0.0272253	0.0272512	0.0271881	0.0276844	0.0252604	0.0228783	0.0240668	0.0252694
61	Germany	79	DEU	Europe	High income	Europe	0.172754	0.165836	0.158919	0.152001	0.145084	0.138166	0.131248	0.124331	0.117413	0.110496	0.105772	0.0943724	0.087738	0.084925	0.0830368	0.0822403	0.0804824	0.0794926	0.0796563	0.0795913	0.0765585	0.0976558	0.0943593	0.0943248	0.0935647	0.0939513	0.0937582	0.0964745	0.0938161	0.0893274	0.0924219	0.110751	0.108422	0.107885	0.105397	0.112192	0.109459	0.106179	0.0886965	0.100108	0.105707
62	Ghana	81	GHA	SSA	Lower middle income	Africa	0.0453908	0.0453908	0.0453908	0.0453908	0.0453908	0.0453908	0.0453908	0.0453908	0.0453908	0.0453908	0.0453908	0.0453908	0.0453908	0.0453908	0.0453908	0.0453908	0.0453908	0.0447569	0.0410308	0.040935	0.0388487	0.0510673	0.0515099	0.0478692	0.0424766	0.0435179	0.0423332	0.0445767	0.0408926	0.0422741	0.0421842	0.0405753	0.0402537	0.0403461	0.0391968	0.038893	0.0379103	0.0355313	0.0358228	0.0369841	0.0371852
63	Greece	84	GRC	Europe	High income	Europe	0.0409002	0.0410213	0.0411424	0.0412636	0.0413847	0.0415059	0.041627	0.0417482	0.0418693	0.0419905	0.0418172	0.0423894	0.0429239	0.0420428	0.0422385	0.0426135	0.0431677	0.0415572	0.0419671	0.0407697	0.0383352	0.0381031	0.0368612	0.0369551	0.034862	0.0337718	0.0327217	0.0318298	0.0301861	0.0286975	0.0249097	0.0282482	0.0259982	0.0261557	0.0208834	0.0210511	0.0208343	0.0197383	0.0152917	0.0166858	0.0175024
64	Guatemala	89	GTM	LA	Upper middle income	Americas	0.00209273	0.00312057	0.00414841	0.00517625	0.00620409	0.00723193	0.00825977	0.00928761	0.0103154	0.0113433	0.0124771	0.0134522	0.0140024	0.0157199	0.0159908	0.0166621	0.0166246	0.0170105	0.0175215	0.0176264	0.0179913	0.0179587	0.0170209	0.0182288	0.018445	0.0179988	0.0158263	0.0157329	0.0142037	0.0161885	0.0163343	0.0176724	0.0176751	0.0178276	0.0171519	0.0172995	0.018622	0.0181537	0.0178323	0.0181812	0.0185857
65	Guinea	90	GIN	SSA	Low income	Africa	0.0595786	0.059436	0.0592933	0.0591507	0.059008	0.0588653	0.0587227	0.05858	0.0584374	0.0582947	0.0582947	0.0578192	0.0578192	0.0578192	0.0578192	0.0578192	0.0578192	0.0578192	0.0578192	0.0578192	0.0578192	0.0703571	0.0703571	0.0703571	0.0703571	0.0703571	0.0703571	0.0703571	0.0703571	0.0703571	0.0703571	0.0697834	0.0697834	0.0697834	0.0697834	0.0697834	0.0697834	0.0697834	0.0697834	0.0697834	0.0697834
66	Guyana	91	GUY	LA	Upper middle income	Americas	0.000457229	0.000485535	0.00051384	0.000542145	0.00057045	0.000598756	0.000627061	0.000655366	0.000683671	0.000711976	0.000709979	0.000812849	0.000799278	0.000808853	0.000807221	0.000884797	0.000893964	0.00097023	0.000986916	0.0010188	0.000981153	0.00108658	0.00115504	0.0010971	0.00126448	0.00103767	0.00105975	0.00105458	0.00125302	0.00105194	0.00120788	0.00114805	0.00135253	0.00152191	0.00159499	0.00161767	0.00148582	0.00133975	0.0015255	0.0014329	0.00144901
67	Honduras	95	HND	LA	Lower middle income	Americas	0.00432369	0.00437825	0.00443282	0.00448739	0.00454195	0.00459652	0.00465108	0.00470565	0.00476021	0.00481478	0.00484994	0.00494147	0.0050016	0.00501178	0.00513841	0.00593259	0.00569155	0.00610099	0.00638476	0.00622542	0.0064907	0.00720631	0.00726198	0.00881414	0.00971461	0.0101011	0.00971394	0.010887	0.0106242	0.0106903	0.0107715	0.0120426	0.011876	0.0122561	0.012077	0.0117892	0.0134896	0.0129189	0.0118635	0.012441	0.0130758
68	Hungary	97	HUN	Europe	High income	Europe	0.0505782	0.0479321	0.0452859	0.0426398	0.0399937	0.0373475	0.0347014	0.0320553	0.0294092	0.026763	0.024858	0.0210051	0.0175326	0.0171951	0.0170738	0.0169266	0.0182762	0.0180218	0.0175576	0.018149	0.0158737	0.0164858	0.0165205	0.0159873	0.0160456	0.0135983	0.0132666	0.0133089	0.0130072	0.0119817	0.00910217	0.00954365	0.00963489	0.00968907	0.00931317	0.01026	0.0111392	0.0114492	0.00956321	0.0105062	0.0102774
69	Iceland	99	ISL	Europe	High income	Europe	0.00163809	0.00164818	0.00165828	0.00166837	0.00167847	0.00168857	0.00169866	0.00170876	0.00171885	0.00172895	0.00173904	0.00174914	0.0017625	0.00177292	0.00182309	0.00168067	0.00169113	0.00168394	0.00167522	0.00160902	0.00163436	0.00176562	0.00174303	0.00182353	0.00187609	0.00189095	0.00211812	0.00221155	0.00222076	0.00202708	0.00187793	0.00213105	0.00219279	0.00215609	0.00216168	0.00216812	0.00240027	0.00244044	0.00188147	0.00216095	0.00224073
70	India	100	IND	India	Lower middle income	Asia	0.0887505	0.091831	0.0949115	0.097992	0.101072	0.104153	0.107233	0.110314	0.113394	0.116475	0.118218	0.124048	0.126903	0.127535	0.132192	0.13777	0.14005	0.141485	0.144055	0.147342	0.143634	0.428473	0.401189	0.290675	0.423975	0.444245	0.465565	0.459341	0.466747	0.475551	0.434894	0.475013	0.454845	0.413887	0.442468	0.425809	0.414351	0.409557	0.412628	0.40505	0.414322
71	Indonesia	101	IDN	OA	Lower middle income	Asia	0.00980559	0.00972	0.00963441	0.00954882	0.00946323	0.00937764	0.00929206	0.00920647	0.00912088	0.00903529	0.00924581	0.00832393	0.00897052	0.00874498	0.00923003	0.00996986	0.0103216	0.00955099	0.0103728	0.00987928	0.0102378	0.0121424	0.0128124	0.0130573	0.0135892	0.0153087	0.0158109	0.0170155	0.0180538	0.0192915	0.0193055	0.0214272	0.0221805	0.0212447	0.0226433	0.0217152	0.0236366	0.0255773	0.0245043	0.0250354	0.0245873
72	Iran (Islamic Republic of)	102	IRN	MENA	Lower middle income	Asia	0.115743	0.118376	0.121008	0.123641	0.126273	0.128906	0.131538	0.134171	0.136803	0.139436	0.141752	0.145196	0.14729	0.149829	0.155375	0.155988	0.159846	0.162086	0.163896	0.167173	0.171776	0.175379	0.180917	0.185632	0.194519	0.128346	0.133637	0.136335	0.13912	0.142779	0.138748	0.138576	0.139882	0.144147	0.143305	0.142236	0.148872	0.143857	0.143931	0.143894	0.145554
73	Iraq	103	IRQ	MENA	Upper middle income	Asia	0.00515297	0.00548522	0.00581747	0.00614972	0.00648197	0.00681421	0.00714646	0.00747871	0.00781096	0.00814321	0.0101342	0.00657398	0.00863113	0.010556	0.0108669	0.0105199	0.0100844	0.0107976	0.0111103	0.0111861	0.0113835	0.0135696	0.013745	0.0089599	0.0109199	0.0115366	0.0117321	0.012463	0.0129818	0.0146359	0.0144871	0.0157932	0.0165775	0.0171431	0.0159699	0.014826	0.0148717	0.0153047	0.0143941	0.0148494	0.0148568
74	Ireland	104	IRL	Europe	High income	Europe	0.0194814	0.0194251	0.0193689	0.0193127	0.0192565	0.0192002	0.019144	0.0190878	0.0190315	0.0189753	0.0189105	0.0187706	0.0190168	0.018641	0.0185115	0.01821	0.0180968	0.0179332	0.01836	0.0181895	0.0179655	0.0181539	0.0178927	0.0177618	0.0175908	0.0178954	0.0179787	0.0178278	0.0183898	0.0169003	0.0161079	0.014365	0.0147802	0.0164379	0.015031	0.0154196	0.0167952	0.0158398	0.0125695	0.0142993	0.0151749
75	Israel	105	ISR	MENA	High income	Asia	0.000843512	0.000838648	0.000833785	0.000828922	0.000824059	0.000819195	0.000814332	0.000809469	0.000804605	0.000799742	0.000799742	0.000783531	0.000783531	0.000783531	0.000783531	0.000783531	0.000783531	0.000778127	0.000772724	0.000761916	0.00076732	0.000887683	0.000854806	0.000861381	0.000874532	0.000881107	0.000894258	0.000900834	0.000911354	0.00092056	0.000878477	0.000913053	0.000913053	0.000913053	0.000913053	0.000913053	0.00104349	0.00105001	0.00103045	0.00104349	0.0010761
76	Italy	106	ITA	Europe	High income	Europe	0.113839	0.112046	0.110254	0.108461	0.106669	0.104876	0.103083	0.101291	0.0994984	0.0977059	0.0998664	0.0882177	0.0922752	0.0925388	0.0895106	0.0852024	0.0828571	0.0800943	0.0754169	0.0748613	0.0713623	0.103244	0.10327	0.101668	0.0993925	0.096306	0.0907884	0.092066	0.0862437	0.0788087	0.0798337	0.0876972	0.0779971	0.0815728	0.0701901	0.0754836	0.0720868	0.0711022	0.0562812	0.0705583	0.0646876
77	Jamaica	109	JAM	LA	Upper middle income	Americas	0.000327394	0.000366504	0.000405613	0.000444722	0.000483831	0.00052294	0.00056205	0.000601159	0.000640268	0.000679377	0.000740451	0.000727445	0.000791112	0.000849593	0.000821768	0.000934684	0.000951477	0.000990711	0.00101154	0.00103149	0.00104528	0.00113579	0.00113761	0.00117924	0.0011115	0.00110551	0.000991605	0.00101665	0.000929922	0.000892368	0.000854002	0.000871143	0.000869926	0.000923244	0.000915597	0.000937173	0.000940368	0.000876926	0.0009708	0.000923995	0.000928711
78	Japan	110	JPN	OA	High income	Asia	0.0137228	0.013399	0.0130752	0.0127515	0.0124277	0.0121039	0.0117801	0.0114563	0.0111326	0.0108088	0.0104512	0.0102139	0.00983339	0.00949883	0.00907841	0.00817327	0.00781649	0.00741952	0.0068361	0.0065802	0.00616836	0.0204984	0.0203522	0.0207623	0.0198932	0.0190857	0.0187607	0.018458	0.0171266	0.0159411	0.0161231	0.0158788	0.0143654	0.0154551	0.0156783	0.0159134	0.0162172	0.0143336	0.0129657	0.0133577	0.0136137
79	Jordan	112	JOR	MENA	Upper middle income	Asia	0.0042743	0.0042743	0.0042743	0.0042743	0.0042743	0.0042743	0.0042743	0.0042743	0.0042743	0.0042743	0.0042743	0.0042743	0.0042743	0.0042743	0.0042743	0.0042743	0.0042743	0.0042743	0.0042743	0.0042743	0.0042743	0.00487897	0.00487897	0.00488554	0.00488554	0.00488554	0.00488554	0.00488094	0.00488752	0.00487897	0.00487897	0.00483918	0.00483918	0.00483918	0.00483918	0.00483918	0.00483918	0.00483918	0.00484049	0.00483918	0.00484179
80	Kazakhstan	108	KAZ	FSU	Upper middle income	Asia	0.319761	0.352733	0.385705	0.418677	0.451649	0.484621	0.517593	0.550565	0.583537	0.616509	0.645691	0.635454	0.820794	0.693817	0.616207	0.493203	0.444812	0.336497	0.300785	0.309555	0.323805	0.347947	0.34831	0.376592	0.394968	0.403669	0.451931	0.481147	0.485612	0.495651	0.5206	0.543979	0.616799	0.562551	0.557529	0.594986	0.624819	0.595439	0.499215	0.542466	0.568241
81	Kenya	114	KEN	SSA	Lower middle income	Africa	0.0458029	0.0454929	0.0451829	0.0448728	0.0445628	0.0442527	0.0439427	0.0436327	0.0433226	0.0430126	0.0428086	0.0421265	0.0422964	0.0417185	0.0419115	0.0417186	0.0420424	0.0421218	0.0411915	0.0436891	0.041863	0.0446029	0.0452442	0.0464552	0.050004	0.0516973	0.0495103	0.0677304	0.0703687	0.0712169	0.0729953	0.0800526	0.0780955	0.0780565	0.0912392	0.0824127	0.0863128	0.0854665	0.0790338	0.0822735	0.0836869
82	Kuwait	118	KWT	MENA	High income	Asia	0.000734898	0.000734898	0.000734898	0.000734898	0.000734898	0.000734898	0.000734898	0.000734898	0.000734898	0.000734898	0.000734898	0.000734898	0.000734898	0.000734898	0.000734898	0.000734898	0.000734898	0.000734898	0.000734898	0.000734898	0.000734898	0.000906352	0.000905423	0.000905239	0.000904081	0.00090397	0.000903633	0.000903862	0.000903737	0.000902906	0.00090222	0.000895015	0.00089455	0.000895554	0.000893982	0.000892643	0.000892789	0.000893176	0.000892718	0.000892744	0.000892676
83	Kyrgyzstan	113	KGZ	FSU	Lower middle income	Asia	0.215276	0.202924	0.190571	0.178219	0.165866	0.153513	0.141161	0.128808	0.116456	0.104103	0.0888381	0.0837151	0.0671467	0.0531855	0.0401217	0.035233	0.037411	0.0378279	0.0391903	0.0379641	0.0357165	0.0362238	0.0353558	0.0399119	0.0395741	0.0402178	0.0407851	0.0429256	0.0450769	0.0532401	0.0517866	0.0593914	0.0587972	0.0622603	0.0605316	0.060862	0.0708367	0.0644092	0.0569288	0.0600571	0.0631687
84	Latvia	119	LVA	Europe	High income	Europe	0.00945961	0.0095503	0.00964099	0.00973167	0.00982236	0.00991305	0.0100037	0.0100944	0.0101851	0.0102758	0.0102431	0.00982549	0.0121814	0.00976007	0.00777359	0.0067366	0.00681475	0.00573698	0.00567025	0.00492867	0.00465688	0.00763225	0.00778152	0.00729062	0.00779633	0.00819207	0.00900763	0.00919339	0.00882459	0.00856489	0.00810457	0.0087994	0.00858533	0.00903755	0.00972803	0.00908212	0.00935908	0.00891955	0.00745177	0.00817618	0.00838591
85	Lebanon	121	LBN	MENA	Upper middle income	Asia	0.0016211	0.0016211	0.0016211	0.0016211	0.0016211	0.0016211	0.0016211	0.0016211	0.0016211	0.0016211	0.0016211	0.0016211	0.0016211	0.0016211	0.0016211	0.0016211	0.0016211	0.0016211	0.0016211	0.00171566	0.00175619	0.00220277	0.00226852	0.0023014	0.00236715	0.00243291	0.00263017	0.00263017	0.00263017	0.00263017	0.00263017	0.00260872	0.00260872	0.00260872	0.00260872	0.00260872	0.00260872	0.00260872	0.00260872	0.00260872	0.00260872
86	Libya	124	LBY	MENA	Upper middle income	Africa	0.0718687	0.0718687	0.0718687	0.0718687	0.0718687	0.0718687	0.0718687	0.0718687	0.0718687	0.0718687	0.0718687	0.0718687	0.0718687	0.0718687	0.0718687	0.0718687	0.0718687	0.0718687	0.0718687	0.0718687	0.0718687	0.0891416	0.0891419	0.089114	0.0890159	0.0889983	0.0889446	0.0889405	0.0889211	0.0888944	0.0888194	0.0880555	0.0880445	0.0880134	0.0880103	0.0880082	0.0879921	0.087982	0.0879767	0.0879824	0.0879677
87	Lithuania	126	LTU	Europe	High income	Europe	0.0133715	0.0127867	0.0122018	0.011617	0.0110321	0.0104472	0.00986235	0.00927749	0.00869262	0.00810776	0.00714897	0.00717241	0.00700615	0.00525483	0.00506828	0.00499287	0.0052898	0.00518024	0.00518299	0.00493736	0.00462534	0.0133823	0.0134382	0.0114117	0.0115599	0.0126012	0.0131223	0.0117784	0.0110207	0.0100273	0.0107636	0.0118144	0.0115071	0.0118256	0.0121253	0.0121939	0.0109207	0.01111	0.0106797	0.0107712	0.00991605
88	Luxembourg	256	LUX	Europe	High income	Europe	0	0	0	0	0	0	0	0	0	0	0	0	0	0	0	0	0	0	0	0	0.000902302	0.00111352	0.00108713	0.00110155	0.00119074	0.00120636	0.00113711	0.00110625	0.00101951	0.000950601	0.000967897	0.00116546	0.00109008	0.00111574	0.000979086	0.00107672	0.00107189	0.00105244	0.000826593	0.000937496	0.00100451
89	Madagascar	129	MDG	SSA	Low income	Africa	0.0343036	0.0350246	0.0357456	0.0364666	0.0371875	0.0379085	0.0386295	0.0393505	0.0400715	0.0407924	0.0416727	0.0421754	0.0425954	0.043936	0.0456149	0.0469959	0.0480668	0.0476633	0.0488132	0.0507437	0.0526499	0.0510927	0.0499744	0.0521132	0.0533787	0.0603597	0.0602295	0.0618377	0.0646442	0.0637146	0.0649633	0.0705227	0.0753494	0.077488	0.0812296	0.0817579	0.0804381	0.0888732	0.0934703	0.0911738	0.0875842
90	Malawi	130	MWI	SSA	Low income	Africa	0.00162324	0.00170385	0.00178447	0.00186508	0.00194569	0.0020263	0.00210691	0.00218752	0.00226813	0.00234874	0.0023876	0.00254707	0.00264161	0.00262479	0.00244454	0.00266709	0.00287801	0.00303182	0.00305416	0.0030438	0.00320884	0.00379241	0.00445735	0.00462908	0.00490019	0.0051111	0.00545297	0.00573241	0.00622637	0.00621581	0.00682554	0.0074091	0.00784116	0.00791359	0.00850823	0.00864756	0.00861654	0.00883493	0.00990114	0.00940981	0.00916873
91	Malaysia	131	MYS	OA	Upper middle income	Asia	0.00138334	0.00139414	0.00140495	0.00141576	0.00142657	0.00143737	0.00144818	0.00145899	0.0014698	0.0014806	0.00149141	0.00150222	0.00151303	0.00151843	0.00151843	0.00151843	0.00154004	0.00154004	0.00154004	0.00154004	0.00154004	0.00255258	0.00262294	0.0026065	0.0026065	0.00260847	0.0025631	0.00251379	0.00254732	0.00252759	0.00253483	0.00252329	0.00252524	0.00250242	0.00248155	0.00245872	0.00245872	0.00245872	0.00245872	0.00245872	0.00245872
92	Maldives	132	MDV	OA	Upper middle income	Asia	5.40366e-06	5.40366e-06	5.40366e-06	5.40366e-06	5.40366e-06	5.40366e-06	5.40366e-06	5.40366e-06	5.40366e-06	5.40366e-06	5.40366e-06	5.40366e-06	5.40366e-06	5.40366e-06	5.40366e-06	5.40366e-06	5.40366e-06	5.40366e-06	5.40366e-06	5.40366e-06	5.40366e-06	9.36604e-06	9.3667e-06	9.32067e-06	9.25426e-06	9.22401e-06	9.13196e-06	9.12538e-06	9.09185e-06	9.04582e-06	9.68035e-06	9.51141e-06	9.47945e-06	9.40901e-06	9.40184e-06	9.39728e-06	9.36075e-06	9.33793e-06	9.32554e-06	9.33858e-06	9.30532e-06
93	Mali	133	MLI	SSA	Low income	Africa	0.0208325	0.0212399	0.0216474	0.0220548	0.0224622	0.0228697	0.0232771	0.0236845	0.024092	0.0244994	0.0249205	0.0253411	0.0256271	0.0261832	0.0299105	0.0305823	0.0314159	0.0347179	0.0350994	0.0369919	0.038889	0.0419692	0.0469797	0.0483485	0.0509586	0.0524082	0.0544102	0.0542038	0.0585945	0.0601922	0.0628953	0.0662599	0.0676904	0.0710013	0.0743655	0.0740761	0.0820773	0.080789	0.0776775	0.0792332	0.0801812
94	Malta	134	MLT	MENA	High income	Europe	0	0	0	0	0	0	0	0	0	0	0	0	0	0	0	0	0	0	0	0	0	0	0	0	0	0	0	0	0	0	0	0	0	0	0	0	0	0	0	0	0
95	Mauritius	137	MUS	SSA	Upper middle income	Africa	3.78256e-05	3.78256e-05	3.78256e-05	3.78256e-05	3.78256e-05	3.78256e-05	3.78256e-05	3.78256e-05	3.78256e-05	3.78256e-05	3.78256e-05	3.78256e-05	3.78256e-05	3.78256e-05	3.78256e-05	3.78256e-05	3.78256e-05	3.78256e-05	3.78256e-05	3.78256e-05	3.78256e-05	0.000130681	0.000128835	0.000126551	0.000123718	0.000121073	0.000116764	0.000114869	0.000113133	0.000111912	0.000109719	0.000105445	0.000103291	0.000101177	0.000101042	0.00010095	0.000100247	9.98059e-05	9.95769e-05	9.98261e-05	9.91811e-05
96	Mexico	138	MEX	LA	Upper middle income	Americas	0.308918	0.310248	0.311577	0.312906	0.314236	0.315565	0.316895	0.318224	0.319553	0.320883	0.323042	0.322457	0.324551	0.326775	0.333331	0.315799	0.324115	0.329255	0.34246	0.3398	0.352127	0.361303	0.337883	0.342786	0.34667	0.366652	0.359743	0.367711	0.346225	0.343671	0.343552	0.366052	0.380146	0.385892	0.339872	0.340438	0.386983	0.374206	0.342025	0.358138	0.369337
97	Mongolia	141	MNG	OA	Lower middle income	Asia	0.27935	0.273765	0.26818	0.262595	0.257009	0.251424	0.245839	0.240253	0.234668	0.229083	0.219605	0.222497	0.214835	0.203541	0.195767	0.206403	0.209093	0.233356	0.245739	0.256284	0.261588	0.246252	0.230403	0.190732	0.20663	0.223266	0.259314	0.286816	0.308219	0.306244	0.262794	0.303231	0.328789	0.343188	0.360568	0.386501	0.427548	0.423359	0.400723	0.411744	0.414217
98	Montenegro	273	MNE	#N/A	Upper middle income	Europe	0	0	0	0	0	0	0	0	0	0	0	0	0	0	0	0	0	0	0	0	0	0	0	0	0	0	0.00513377	0.00515569	0.00522317	0.00521227	0.00515587	0.00596467	0.00559113	0.00266522	0.00269734	0.00288288	0.00322969	0.00311235	0.00236606	0.0027519	0.00292229
99	Morocco	143	MAR	MENA	Lower middle income	Africa	0.0339087	0.0342061	0.0345035	0.0348009	0.0350983	0.0353957	0.0356931	0.0359905	0.0362879	0.0365853	0.0371993	0.0367011	0.037486	0.0379289	0.0387949	0.0396126	0.0397999	0.0423344	0.0426087	0.0451545	0.0474971	0.0493913	0.0513518	0.0510995	0.0528453	0.0593518	0.0600296	0.060615	0.0614749	0.0576524	0.0571097	0.0615669	0.0609759	0.0691289	0.0662392	0.0682172	0.0694243	0.0673621	0.0677146	0.0675384	0.068167
100	Mozambique	144	MOZ	SSA	Low income	Africa	0.0153856	0.018891	0.0223963	0.0259017	0.029407	0.0329124	0.0364177	0.039923	0.0434284	0.0469337	0.0516345	0.052319	0.0571144	0.0617205	0.0622465	0.0653651	0.0684629	0.0697691	0.0724153	0.076057	0.0775121	0.0791825	0.0815207	0.0832623	0.0863009	0.0862351	0.0864743	0.0938389	0.0993759	0.0979642	0.1031	0.10934	0.116911	0.119987	0.125384	0.120155	0.120566	0.121688	0.12593	0.124054	0.123234
101	Myanmar	28	MMR	OA	Lower middle income	Asia	0.00341384	0.00344657	0.00347929	0.00351202	0.00354475	0.00357747	0.0036102	0.00364293	0.00367565	0.00370838	0.00374644	0.0037673	0.00380363	0.00384342	0.00380973	0.0038307	0.0041793	0.00416172	0.0041665	0.00375636	0.00375384	0.00372309	0.00377622	0.00382214	0.00420908	0.00379325	0.00383107	0.00395848	0.00387142	0.00386686	0.00395754	0.00393272	0.00405352	0.00406077	0.00403789	0.00401441	0.00406211	0.00633365	0.00632709	0.0062975	0.00635921
102	Namibia	147	NAM	SSA	Upper middle income	Africa	0.0208686	0.0208686	0.0208686	0.0208686	0.0208686	0.0208686	0.0208686	0.0208686	0.0208686	0.0208686	0.0208686	0.0339372	0.0344098	0.0363324	0.0386399	0.0403714	0.0457647	0.0469726	0.0471206	0.0464007	0.0469556	0.0510668	0.0583822	0.0557597	0.0604564	0.0602512	0.0615466	0.0598801	0.0626491	0.0566992	0.0577433	0.0689478	0.0612155	0.0763721	0.0708674	0.0639248	0.0662294	0.0657022	0.0529556	0.0593292	0.0616271
103	Nauru	148	NRU	Oceania	High income	Oceania	0	0	0	0	0	0	0	0	0	0	0	0	0	0	0	0	0	0	0	0	0	0	0	0	0	0	0	0	0	0	0	0	0	0	0	0	0	0	0	0	0
104	Nepal	149	NPL	OA	Lower middle income	Asia	0.02309	0.0235028	0.0239157	0.0243286	0.0247414	0.0251543	0.0255672	0.02598	0.0263929	0.0268058	0.0268948	0.0279181	0.0284426	0.0280962	0.0303351	0.0316436	0.0327775	0.0333378	0.0351364	0.032115	0.0309741	0.0309232	0.0279162	0.0263708	0.0274505	0.0270859	0.0285224	0.0283531	0.0291886	0.0333862	0.0361707	0.0385353	0.0387262	0.0423229	0.0451968	0.0459548	0.0484273	0.0460039	0.050394	0.0481989	0.0482751
105	Netherlands	150	NLD	Europe	High income	Europe	0.0263125	0.0256381	0.0249638	0.0242894	0.0236151	0.0229407	0.0222664	0.021592	0.0209177	0.0202433	0.0195708	0.0189056	0.0181927	0.0175606	0.0167379	0.0164882	0.0156971	0.0144486	0.0139934	0.0137019	0.0130786	0.0141025	0.0139699	0.013523	0.0138292	0.0133171	0.0134935	0.012956	0.0127701	0.0118927	0.0115741	0.0130518	0.0114323	0.0119108	0.0118349	0.0119722	0.0120578	0.011248	0.00919436	0.0101618	0.0106828
106	New Caledonia	153	NCL	Oceania	High income	Oceania	8.97806e-05	9.0654e-05	9.15275e-05	9.24009e-05	9.32744e-05	9.41478e-05	9.50213e-05	9.58947e-05	9.67681e-05	9.76416e-05	9.71872e-05	0.000100497	0.000102029	9.95878e-05	9.74778e-05	9.76574e-05	9.66041e-05	0.000101344	0.000100864	0.000107735	0.000114815	0.000116621	0.000125218	0.000128521	0.000125171	0.000120303	0.000108353	9.88835e-05	9.4847e-05	9.1172e-05	9.56768e-05	0.000104269	0.000107445	0.000124825	0.000119513	0.000108662	0.000106496	0.000124561	0.000105653	0.000115107	0.000112236
107	New Zealand	156	NZL	Oceania	High income	Oceania	0.0299302	0.0294984	0.0290666	0.0286348	0.028203	0.0277712	0.0273394	0.0269076	0.0264758	0.026044	0.0255941	0.0251529	0.0248576	0.0242532	0.0247119	0.0249677	0.0242505	0.024235	0.0234315	0.023656	0.0237974	0.0242103	0.0250078	0.0251545	0.0245972	0.024616	0.0238721	0.0241116	0.023798	0.0236504	0.0232191	0.0249438	0.0250451	0.0248468	0.0247346	0.0254932	0.0257886	0.0267555	0.0234571	0.0244255	0.0241998
108	Nicaragua	157	NIC	LA	Lower middle income	Americas	0.00553252	0.00558099	0.00562946	0.00567793	0.0057264	0.00577488	0.00582335	0.00587182	0.00592029	0.00596876	0.00634047	0.00560379	0.00606833	0.00634719	0.00616248	0.00655585	0.006847	0.007325	0.00766008	0.00860518	0.00893287	0.00900863	0.0101753	0.0104208	0.0103418	0.0103935	0.0111394	0.0114461	0.0110978	0.0118967	0.0119102	0.0138588	0.0148379	0.013612	0.0147143	0.0147063	0.0164611	0.0159469	0.0136518	0.0148067	0.0154093
109	Niger	158	NER	SSA	Low income	Africa	0.0114532	0.0122833	0.0131134	0.0139435	0.0147736	0.0156036	0.0164337	0.0172638	0.0180939	0.018924	0.0199726	0.0201899	0.0215468	0.0222872	0.0239921	0.026248	0.0273446	0.0254932	0.0264107	0.0294213	0.0340659	0.0392222	0.0445	0.0442295	0.045475	0.0558727	0.0588002	0.0597818	0.0616327	0.0649201	0.067411	0.0712265	0.0800741	0.0799023	0.0858775	0.0802931	0.0851952	0.0854329	0.0837421	0.0846008	0.0847411
110	Nigeria	159	NGA	SSA	Lower middle income	Africa	0.0389271	0.0403325	0.0417379	0.0431432	0.0445486	0.045954	0.0473594	0.0487647	0.0501701	0.0515755	0.0530033	0.0538201	0.0568568	0.0566756	0.0541804	0.0498178	0.0521787	0.0531164	0.0540227	0.054511	0.0560362	0.0727272	0.072589	0.075762	0.0731158	0.082219	0.0813659	0.0714709	0.0780187	0.0743873	0.0925607	0.0896065	0.0934444	0.100815	0.100645	0.0959009	0.108557	0.121721	0.112353	0.115904	0.113434
111	North Macedonia	154	MKD	#N/A	Upper middle income	Europe	0.00435244	0.00444568	0.00453891	0.00463214	0.00472537	0.00481861	0.00491184	0.00500507	0.0050983	0.00519154	0.00543096	0.00528031	0.00522802	0.00575917	0.00532636	0.00514034	0.00587004	0.00561858	0.00572847	0.00564217	0.00577635	0.0058033	0.00728882	0.00746487	0.00723035	0.00715784	0.00723718	0.00605129	0.00588605	0.00555604	0.0063154	0.00744318	0.0088005	0.00864603	0.00874381	0.00882781	0.00944734	0.00887365	0.0068578	0.00784379	0.00836274
112	Norway	162	NOR	Europe	High income	Europe	0.000235341	0.000244559	0.000253778	0.000262996	0.000272215	0.000281433	0.000290652	0.00029987	0.000309089	0.000318307	0.000330919	0.000333443	0.000342387	0.000358666	0.000380491	0.000403258	0.000401022	0.00042527	0.000455853	0.000480281	0.000482782	0.00194769	0.00194887	0.00201375	0.00202379	0.00208181	0.00210787	0.00213742	0.00210321	0.00193978	0.00191716	0.00270251	0.00225729	0.00245892	0.00263292	0.00276967	0.00292824	0.00266775	0.00223276	0.0024721	0.00262993
113	Oman	221	OMN	MENA	High income	Asia	0.00540366	0.00540366	0.00540366	0.00540366	0.00540366	0.00540366	0.00540366	0.00540366	0.00540366	0.00540366	0.00540366	0.00540366	0.00540366	0.00540366	0.00540366	0.00540366	0.00540366	0.00540366	0.00540366	0.00540366	0.00594403	0.00735133	0.00800887	0.00866642	0.00931081	0.00931081	0.00929766	0.00930423	0.00925294	0.0091885	0.00914642	0.00900858	0.00892901	0.00894466	0.00893879	0.00901875	0.0090119	0.0090901	0.00913666	0.00913953	0.00904184
114	Pakistan	165	PAK	OA	Lower middle income	Asia	0.0108011	0.0114121	0.012023	0.0126339	0.0132449	0.0138558	0.0144668	0.0150777	0.0156887	0.0162996	0.0170579	0.0172702	0.018193	0.0187868	0.0195247	0.0208053	0.021323	0.0220121	0.0222431	0.023227	0.0233639	0.0359223	0.0380787	0.0397478	0.0413432	0.0414718	0.0424739	0.043213	0.0449211	0.0479564	0.0456048	0.0451649	0.043042	0.0451842	0.0455981	0.0458584	0.0498398	0.0498996	0.0497702	0.0492974	0.0496302
115	Panama	166	PAN	LA	Upper middle income	Americas	0.00188301	0.00207975	0.00227648	0.00247322	0.00266996	0.0028667	0.00306343	0.00326017	0.00345691	0.00365364	0.00391335	0.00392005	0.00430908	0.00443947	0.00418325	0.00419997	0.00448989	0.00427007	0.00462206	0.00435136	0.00458516	0.00521391	0.00496809	0.00522006	0.00504829	0.00535536	0.00559199	0.00539557	0.00563968	0.00574649	0.00588206	0.00630763	0.00686822	0.00714112	0.00701768	0.00693279	0.00700172	0.00677458	0.00674376	0.00675546	0.00683587
116	Papua New Guinea	168	PNG	Oceania	Lower middle income	Oceania	4.34124e-06	1.10718e-05	1.78024e-05	2.4533e-05	3.12636e-05	3.79942e-05	4.47248e-05	5.14554e-05	5.8186e-05	6.49166e-05	7.30753e-05	7.63239e-05	8.49316e-05	9.26414e-05	9.99947e-05	0.000105922	0.00011458	0.000122938	0.00012601	0.000128605	0.000133542	0.000168389	0.00018512	0.000194888	0.000213979	0.000215921	0.000219807	0.000226024	0.000230946	0.000237482	0.00023131	0.000237105	0.000262286	0.000257041	0.000266336	0.000284315	0.000271513	0.000302486	0.000262018	0.000282499	0.00027959
117	Paraguay	169	PRY	LA	Upper middle income	Americas	0.0369136	0.0386451	0.0403766	0.0421081	0.0438396	0.0455711	0.0473026	0.0490341	0.0507657	0.0524972	0.0559758	0.0541692	0.0560323	0.0611265	0.0652166	0.0713378	0.070988	0.0731682	0.0743952	0.0722338	0.0669795	0.0681757	0.0669238	0.0715892	0.0718024	0.0709481	0.0725727	0.0788501	0.0765284	0.0821908	0.0900855	0.0917425	0.0968495	0.100569	0.10539	0.105827	0.104718	0.110375	0.0927195	0.101547	0.102604
118	Peru	170	PER	LA	Upper middle income	Americas	0.0324728	0.0325814	0.0326901	0.0327987	0.0329074	0.033016	0.0331247	0.0332333	0.033342	0.0334506	0.0341675	0.0329979	0.0332919	0.0344316	0.0348264	0.0376936	0.0394464	0.0401766	0.0414762	0.043226	0.0435938	0.0458628	0.0468812	0.0472448	0.04857	0.0477136	0.0489406	0.0515396	0.0521341	0.0553879	0.0551832	0.058042	0.0589609	0.059562	0.0584441	0.0579174	0.0581331	0.0605911	0.0545409	0.0576174	0.0577973
119	Philippines	171	PHL	OA	Lower middle income	Asia	0.00644117	0.00647899	0.00651682	0.00655464	0.00659247	0.00663029	0.00666812	0.00670595	0.00674377	0.0067816	0.00680861	0.00686265	0.00691669	0.00691669	0.00691669	0.00718687	0.00740302	0.00783531	0.00783531	0.00783531	0.00810549	0.0103543	0.010284	0.0101771	0.0102135	0.0101933	0.0100741	0.0102209	0.00992789	0.0100377	0.0101689	0.0098932	0.0102456	0.00998421	0.0101449	0.010337	0.0101832	0.0101523	0.0102773	0.0101079	0.0100808
120	Poland	173	POL	Europe	High income	Europe	0.0676649	0.066391	0.065117	0.0638431	0.0625692	0.0612953	0.0600214	0.0587475	0.0574735	0.0561996	0.0548073	0.0538444	0.0523479	0.0510598	0.0497226	0.0485621	0.0503499	0.0489596	0.0440969	0.0426578	0.0401876	0.0376719	0.0348453	0.0326931	0.0338661	0.0348572	0.0346874	0.036247	0.03368	0.0323393	0.0350899	0.0395458	0.0371572	0.0340086	0.0344084	0.0370928	0.0374978	0.0367892	0.0358234	0.0359318	0.0371384
121	Portugal	174	PRT	Europe	High income	Europe	0.00145107	0.00172256	0.00199404	0.00226553	0.00253702	0.0028085	0.00307999	0.00335148	0.00362296	0.00389445	0.00428112	0.0043418	0.00455462	0.00511513	0.00530341	0.00565886	0.00534807	0.00533217	0.0068432	0.00821421	0.00841006	0.00861196	0.00924993	0.00869072	0.00968276	0.0103281	0.00982691	0.0100673	0.00930556	0.00881431	0.00819046	0.00886395	0.00820159	0.00869579	0.00840351	0.00924281	0.00995923	0.0105572	0.00881541	0.0104273	0.0107786
122	Qatar	179	QAT	MENA	High income	Asia	0.000270183	0.000270183	0.000270183	0.000270183	0.000270183	0.000270183	0.000270183	0.000270183	0.000270183	0.000270183	0.000270183	0.000270183	0.000270183	0.000270183	0.000270183	0.000270183	0.000270183	0.000270183	0.000270183	0.000270183	0.000270183	0.000328771	0.000328771	0.000328771	0.000328771	0.000328771	0.000328771	0.000328771	0.000328771	0.000328771	0.000328771	0.00032609	0.00032609	0.00032609	0.00032609	0.00032609	0.00032609	0.00032609	0.00032609	0.00032609	0.00032609
123	Republic of Korea	117	KOR	OA	High income	Asia	0.000988343	0.0010112	0.00103406	0.00105691	0.00107977	0.00110263	0.00112548	0.00114834	0.0011712	0.00119405	0.00119468	0.00127429	0.00126028	0.00127554	0.00121359	0.00128406	0.00129586	0.00123973	0.00109518	0.00109686	0.00113277	0.00383157	0.00373957	0.00336256	0.00331893	0.00312867	0.00298669	0.00280227	0.00228499	0.00196806	0.00204727	0.00209555	0.00305053	0.00310608	0.00339107	0.00325449	0.00293199	0.00251447	0.00236223	0.00239945	0.00243005
124	Republic of Moldova	146	MDA	FSU	Upper middle income	Europe	0.0198415	0.0187454	0.0176492	0.0165531	0.015457	0.0143608	0.0132647	0.0121686	0.0110724	0.00997631	0.0088794	0.00783332	0.00659168	0.0056395	0.00464874	0.0041478	0.00423314	0.00394433	0.00366917	0.00315342	0.00308031	0.00322579	0.00337371	0.00346235	0.00340196	0.00329413	0.00327029	0.00330106	0.00330541	0.00290093	0.00299814	0.00339388	0.0033112	0.00343488	0.00330963	0.00348738	0.003512	0.00334693	0.0025556	0.00293504	0.00308934
125	Romania	183	ROU	Europe	Upper middle income	Europe	0.293342	0.279267	0.265191	0.251116	0.23704	0.222965	0.208889	0.194814	0.180738	0.166663	0.159851	0.12675	0.12617	0.113126	0.0844093	0.0797212	0.0843965	0.0785498	0.073088	0.0637958	0.0646748	0.0789157	0.0787637	0.0829422	0.0705373	0.0727296	0.0756634	0.0659498	0.066854	0.0593752	0.0590958	0.0671826	0.061851	0.0658576	0.0655314	0.0712229	0.0692812	0.0659471	0.050115	0.0591102	0.0588611
126	Russian Federation	185	RUS	FSU	Upper middle income	Europe	0.228518	0.230518	0.232518	0.234518	0.236518	0.238518	0.240518	0.242518	0.244518	0.246518	0.248518	0.249694	0.353968	0.334186	0.26911	0.243712	0.233519	0.210752	0.206051	0.204759	0.207425	0.319665	0.310241	0.306794	0.298274	0.289073	0.292144	0.294161	0.300469	0.29363	0.289726	0.305757	0.300231	0.296287	0.313589	0.333253	0.339223	0.325411	0.308496	0.3171	0.323216
127	Rwanda	184	RWA	SSA	Low income	Africa	0.010921	0.0103195	0.0097181	0.00911667	0.00851524	0.00791381	0.00731238	0.00671095	0.00610952	0.00550809	0.0049722	0.00424419	0.00362928	0.0031724	0.00254483	0.0024012	0.00254829	0.00277095	0.00293236	0.00315528	0.00289157	0.00290691	0.00353622	0.00368371	0.0037223	0.00427999	0.00397592	0.00566686	0.0060439	0.00430099	0.00394967	0.00438404	0.00628052	0.00942973	0.010081	0.00474636	0.00826925	0.00815884	0.00743318	0.00773855	0.00784881
128	Saint Kitts and Nevis	188	KNA	LA	High income	Americas	6.30141e-07	8.0227e-07	9.74399e-07	1.14653e-06	1.31866e-06	1.49078e-06	1.66291e-06	1.83504e-06	2.00717e-06	2.1793e-06	2.35143e-06	2.52356e-06	2.55547e-06	2.61715e-06	2.84255e-06	2.85117e-06	3.01634e-06	3.13219e-06	3.20358e-06	3.12897e-06	3.30263e-06	3.32732e-06	1.67095e-06	1.71941e-06	1.794e-06	1.81926e-06	1.86341e-06	1.92233e-06	1.96565e-06	2.39065e-06	2.01791e-06	1.8184e-06	1.84921e-06	2.12809e-06	2.25491e-06	1.97259e-06	2.32961e-06	1.92789e-06	2.33951e-06	2.1337e-06	2.199e-06
129	Saint Lucia	189	LCA	LA	Upper middle income	Americas	1.08073e-05	1.08073e-05	1.08073e-05	1.08073e-05	1.08073e-05	1.08073e-05	1.08073e-05	1.08073e-05	1.08073e-05	1.08073e-05	1.08073e-05	1.08073e-05	1.08073e-05	1.08073e-05	1.08073e-05	1.08073e-05	9.18623e-06	8.64586e-06	8.10549e-06	7.56513e-06	7.02476e-06	9.68363e-06	9.08987e-06	9.14774e-06	8.40997e-06	7.9109e-06	6.56425e-06	4.01101e-06	4.26943e-06	4.15633e-06	3.91633e-06	4.12309e-06	3.91243e-06	4.08983e-06	4.07874e-06	3.87722e-06	3.96787e-06	4.03309e-06	3.92548e-06	4.16874e-06	4.09178e-06
130	Samoa	244	WSM	Oceania	Lower middle income	Oceania	1.08073e-05	1.08073e-05	1.08073e-05	1.08073e-05	1.08073e-05	1.08073e-05	1.08073e-05	1.08073e-05	1.08073e-05	1.08073e-05	1.08073e-05	1.08073e-05	1.08073e-05	1.08073e-05	1.08073e-05	1.08073e-05	1.08073e-05	1.08073e-05	1.08073e-05	1.35092e-05	1.6211e-05	1.97263e-05	1.97263e-05	1.97263e-05	1.97263e-05	2.63017e-05	2.63017e-05	2.63017e-05	3.28771e-05	3.28771e-05	3.94526e-05	4.56527e-05	5.21745e-05	5.86963e-05	6.52181e-05	7.87835e-05	6.95225e-05	6.02615e-05	5.10006e-05	4.18048e-05	4.18048e-05
131	Saudi Arabia	194	SAU	MENA	High income	Asia	0.527397	0.538745	0.550093	0.561441	0.572788	0.584136	0.595484	0.606831	0.618179	0.629527	0.64844	0.64844	0.64844	0.686265	0.724091	0.761916	0.799742	0.837568	0.880797	0.918623	0.918623	1.12071	1.12071	1.12071	1.12063	1.12063	1.12059	1.12058	1.1205	1.12038	1.12037	1.11122	1.11119	1.11115	1.11143	1.1108	1.11017	1.10953	1.10953	1.10953	1.10953
132	Senegal	195	SEN	SSA	Lower middle income	Africa	0.00321562	0.00341601	0.0036164	0.00381678	0.00401717	0.00421755	0.00441794	0.00461833	0.00481871	0.0050191	0.00520373	0.00545445	0.00559835	0.00582372	0.00592844	0.00580855	0.00606377	0.00631251	0.00649794	0.00697405	0.00725281	0.00751231	0.00766323	0.0075311	0.00816888	0.00803986	0.0079112	0.00842506	0.00876981	0.00929062	0.00973812	0.00999599	0.00969902	0.0102357	0.0105921	0.0103376	0.0112605	0.0112351	0.010547	0.0108911	0.0110142
133	Serbia	272	SRB	#N/A	Upper middle income	Europe	0	0	0	0	0	0	0	0	0	0	0	0	0	0	0	0	0	0	0	0	0	0	0	0	0	0	0.00763935	0.00785636	0.00781832	0.00741841	0.00695908	0.00824226	0.00791533	0.00801241	0.0079027	0.00808573	0.00775723	0.00704275	0.00600117	0.0068548	0.00719574
134	Serbia and Montenegro	186	SCG	#N/A	NA	Europe	0.0111532	0.0111775	0.0112018	0.0112261	0.0112504	0.0112747	0.0112991	0.0113234	0.0113477	0.011372	0.0114125	0.0114125	0.0114125	0.0114936	0.0114396	0.0114774	0.0114936	0.0114828	0.0115314	0.0100886	0.0100022	0.0176422	0.0174991	0.0174506	0.0173401	0.0167318	0	0	0	0	0	0	0	0	0	0	0	0	0	0	0
135	Seychelles	196	SYC	SSA	High income	Africa	0	0	0	0	0	0	0	0	0	0	0	0	0	0	0	0	0	0	0	0	0	0	0	0	0	0	0	0	0	0	0	0	0	0	0	0	0	0	0	0	0
136	Singapore	200	SGP	OA	High income	Asia	0	0	0	0	0	0	0	0	0	0	0	0	0	0	0	0	0	0	0	0	0	9.30423e-07	9.30423e-07	5.49048e-07	6.25323e-07	5.82583e-07	5.53651e-07	5.95076e-07	5.0302e-07	4.93815e-07	5.09596e-07	4.82614e-07	4.78049e-07	4.21961e-07	4.13483e-07	4.12831e-07	4.07613e-07	4.04352e-07	4.02396e-07	4.04352e-07	3.99787e-07
137	Slovakia	199	SVK	Europe	High income	Europe	0.022529	0.0218364	0.0211438	0.0204511	0.0197585	0.0190659	0.0183733	0.0176806	0.016988	0.0162954	0.0160751	0.0144176	0.0137855	0.0139771	0.0135976	0.0134957	0.0139954	0.0140755	0.0137339	0.0127325	0.0127344	0.0121979	0.011832	0.0115617	0.00738969	0.00749487	0.00778376	0.00765947	0.00737831	0.00699048	0.00741552	0.0084406	0.00861268	0.00797924	0.00781696	0.00883449	0.00892011	0.00829779	0.00748919	0.00779224	0.00814545
138	Slovenia	198	SVN	Europe	High income	Europe	0.005426	0.0054848	0.00554361	0.00560242	0.00566123	0.00572004	0.00577884	0.00583765	0.00589646	0.00595527	0.00616324	0.00580162	0.00622674	0.00621756	0.00620334	0.00575761	0.00563775	0.00564324	0.00527397	0.00522591	0.00541432	0.00576569	0.00576517	0.00563304	0.00519685	0.0052033	0.00495455	0.00517602	0.00683404	0.00628771	0.00621113	0.00677045	0.00612202	0.00599173	0.00590819	0.00638546	0.00627438	0.00622448	0.00479574	0.00552285	0.00574276
139	South Africa	202	ZAF	SSA	Upper middle income	Africa	0.254728	0.256166	0.257604	0.259041	0.260479	0.261917	0.263354	0.264792	0.26623	0.267668	0.270798	0.269101	0.269784	0.275363	0.277315	0.291067	0.298356	0.306398	0.313192	0.302661	0.309598	0.295898	0.30559	0.313312	0.323958	0.316152	0.319385	0.328737	0.342723	0.329724	0.328096	0.327715	0.33081	0.330427	0.348074	0.346758	0.341246	0.344984	0.323829	0.334408	0.336686
140	Spain	203	ESP	Europe	High income	Europe	0.0613071	0.0617646	0.062222	0.0626795	0.063137	0.0635944	0.0640519	0.0645093	0.0649668	0.0654243	0.065655	0.0666855	0.0667841	0.067147	0.0710039	0.0725748	0.073441	0.0722178	0.0763168	0.0775966	0.0786618	0.0842996	0.0858413	0.0862379	0.0857263	0.0854825	0.0827424	0.0797905	0.0707727	0.0651838	0.0615873	0.0652303	0.0592625	0.0604886	0.0605413	0.065244	0.0639933	0.0659596	0.0533177	0.0603325	0.0614493
141	Sri Lanka	38	LKA	OA	Lower middle income	Asia	0.00237221	0.00237221	0.00237221	0.00237221	0.00237221	0.00237221	0.00237221	0.00237221	0.00237221	0.00237221	0.00237221	0.00237221	0.00237221	0.00237761	0.00237761	0.00237761	0.00237761	0.00237761	0.00237761	0.00237761	0.00237761	0.00298082	0.00298295	0.00298386	0.00297747	0.00299588	0.00298945	0.00298523	0.00300589	0.00300661	0.00300419	0.00298925	0.00298803	0.00298809	0.00298907	0.00298792	0.0029878	0.00298892	0.00299303	0.0029953	0.00298859
142	Sudan	276	SDN	SSA	Low income	Africa	0	0	0	0	0	0	0	0	0	0	0	0	0	0	0	0	0	0	0	0	0	0	0	0	0	0	0	0	0	0	0	0	0.225883	0.236344	0.239671	0.237408	0.242881	0.240114	0.221275	0.230695	0.234758
143	Suriname	207	SUR	LA	Upper middle income	Americas	9.34834e-05	9.51045e-05	9.67256e-05	9.83467e-05	9.99678e-05	0.000101589	0.00010321	0.000104831	0.000106452	0.000108073	0.000108073	0.000113477	0.000113477	0.000113477	0.000113477	0.000113477	0.000113477	0.000113477	0.000113477	0.000113477	0.000113477	0.000191108	0.000186528	0.000178548	0.000168974	0.000160304	0.000158803	0.000157453	0.000163042	0.000162178	0.000157543	0.000155332	0.00014509	0.000156595	0.00016018	0.000152274	0.000151665	0.000149115	0.000148926	0.000149132	0.000147172
144	Sweden	210	SWE	Europe	High income	Europe	0.0023853	0.00235922	0.00233313	0.00230705	0.00228097	0.00225488	0.0022288	0.00220272	0.00217663	0.00215055	0.00212444	0.00208469	0.00209977	0.00203247	0.00204214	0.00171133	0.00165898	0.00152932	0.0014315	0.00140708	0.00114982	0.00386953	0.00410765	0.00406078	0.00401696	0.00412165	0.00411227	0.00405318	0.00400532	0.00363595	0.00398854	0.00482836	0.00415243	0.0044161	0.00477241	0.00471509	0.00497041	0.00504089	0.0033516	0.00434112	0.00454445
145	Switzerland	211	CHE	Europe	High income	Europe	0.0316403	0.0309134	0.0301864	0.0294594	0.0287324	0.0280055	0.0272785	0.0265515	0.0258246	0.0250976	0.0239491	0.0240653	0.0233382	0.0217682	0.0211099	0.0205159	0.0199301	0.0193044	0.0189943	0.0183667	0.0183273	0.019895	0.0186003	0.0183243	0.0181467	0.0182605	0.0179254	0.0174683	0.0173971	0.0167846	0.0166755	0.0199284	0.0190163	0.0183332	0.0177649	0.0196966	0.0206379	0.0190102	0.0147432	0.016846	0.0179772
146	Syrian Arab Republic	212	SYR	MENA	Low income	Asia	0.0176814	0.0187895	0.0198975	0.0210055	0.0221135	0.0232215	0.0243295	0.0254376	0.0265456	0.0276536	0.0289969	0.0296828	0.0306456	0.0323693	0.032219	0.0329921	0.034568	0.0341603	0.035266	0.03497	0.0344951	0.0330125	0.0337276	0.0336116	0.0350073	0.0383239	0.0394038	0.0411987	0.0405026	0.037917	0.0367397	0.0376493	0.0370884	0.0379868	0.0376649	0.0374941	0.0387881	0.0367718	0.0358873	0.0363284	0.037149
147	Tajikistan	208	TJK	FSU	Lower middle income	Asia	0.0520432	0.0494621	0.046881	0.0442999	0.0417188	0.0391377	0.0365565	0.0339754	0.0313943	0.0288132	0.0249645	0.0255899	0.0209949	0.0178925	0.0143024	0.0140616	0.0129278	0.0147286	0.0140172	0.0127711	0.0126296	0.0127809	0.0141687	0.014064	0.0148907	0.0152009	0.0164718	0.0179207	0.0186584	0.0191675	0.0202371	0.022762	0.0217159	0.0237011	0.0250779	0.0241312	0.0283277	0.0271725	0.0259033	0.0265379	0.0271345
148	Thailand	216	THA	OA	Upper middle income	Asia	-0.000310208	0.000177216	0.00066464	0.00115206	0.00163949	0.00212691	0.00261434	0.00310176	0.00358918	0.00407661	0.00472879	0.0048888	0.00536992	0.00619316	0.00630048	0.00647564	0.00688745	0.00673011	0.00678556	0.00731567	0.00682966	0.0482016	0.0514224	0.0562415	0.0557104	0.0531109	0.0530955	0.0577772	0.0548394	0.0589628	0.0618391	0.0585113	0.0597948	0.059911	0.0577426	0.0546449	0.0584538	0.0576809	0.0542122	0.055613	0.0560024
149	Togo	217	TGO	SSA	Low income	Africa	0.00540366	0.00540366	0.00540366	0.00540366	0.00540366	0.00540366	0.00540366	0.00540366	0.00540366	0.00540366	0.00540366	0.00540366	0.00540366	0.00540366	0.00540366	0.00540366	0.00540366	0.00540366	0.00540366	0.00540366	0.00540366	0.00870571	0.00872468	0.00870746	0.00867396	0.00866787	0.00861229	0.00862367	0.00861373	0.00859314	0.00853393	0.00840757	0.00853156	0.00848368	0.00847892	0.00847566	0.00845083	0.00843522	0.00842713	0.00843593	0.00841314
150	Tonga	219	TON	Oceania	Upper middle income	Oceania	2.16147e-05	2.16147e-05	2.16147e-05	2.16147e-05	2.16147e-05	2.16147e-05	2.16147e-05	2.16147e-05	2.16147e-05	2.16147e-05	2.16147e-05	2.16147e-05	2.16147e-05	2.16147e-05	2.16147e-05	2.16147e-05	2.16147e-05	2.16147e-05	2.16147e-05	2.16147e-05	2.16147e-05	4.1754e-05	4.09676e-05	3.99753e-05	3.8939e-05	3.80638e-05	3.79501e-05	3.72005e-05	3.62918e-05	3.63483e-05	3.5383e-05	3.4173e-05	3.43589e-05	3.35391e-05	3.37549e-05	3.42662e-05	3.41612e-05	3.4083e-05	3.40588e-05	3.40595e-05	3.39408e-05
151	Trinidad and Tobago	220	TTO	LA	High income	Americas	3.2422e-05	3.2422e-05	3.2422e-05	3.2422e-05	3.2422e-05	3.2422e-05	3.2422e-05	3.2422e-05	3.2422e-05	3.2422e-05	3.2422e-05	3.2422e-05	3.2422e-05	3.2422e-05	3.2422e-05	3.2422e-05	3.2422e-05	3.2422e-05	3.2422e-05	3.78256e-05	3.78256e-05	7.39354e-05	7.39407e-05	7.34791e-05	6.92458e-05	6.81004e-05	6.73344e-05	6.72752e-05	6.69984e-05	6.6617e-05	6.59312e-05	6.4817e-05	6.46129e-05	6.41609e-05	6.41159e-05	6.40853e-05	6.38511e-05	6.37037e-05	6.36274e-05	6.37103e-05	6.34957e-05
152	Tunisia	222	TUN	MENA	Lower middle income	Africa	0.00679671	0.00750015	0.00820358	0.00890702	0.00961046	0.0103139	0.0110173	0.0117208	0.0124242	0.0131276	0.0137856	0.0145239	0.0153955	0.0158399	0.0153435	0.0151263	0.0158101	0.0162047	0.0171276	0.0179014	0.0178574	0.0181313	0.0192227	0.019343	0.0201647	0.0196882	0.0198215	0.0205723	0.0201874	0.0196649	0.0195666	0.0199145	0.0204529	0.020698	0.0211002	0.0215157	0.0221274	0.0202622	0.0212909	0.0207766	0.021199
153	Turkey	223	TUR	MENA	Upper middle income	Asia	0.0352937	0.0379334	0.040573	0.0432127	0.0458523	0.0484919	0.0511316	0.0537712	0.0564109	0.0590505	0.0629317	0.0629151	0.0660745	0.0706774	0.0647117	0.0669341	0.0706086	0.070553	0.0775856	0.0838642	0.0874178	0.0821997	0.0834382	0.0850031	0.0860734	0.0887264	0.0920136	0.0940326	0.0879019	0.0923713	0.088647	0.0921446	0.0958138	0.103836	0.10467	0.104962	0.117138	0.110711	0.0992773	0.104994	0.109042
154	Uganda	226	UGA	SSA	Low income	Africa	0.0148943	0.0155006	0.0161069	0.0167132	0.0173195	0.0179258	0.0185321	0.0191384	0.0197447	0.020351	0.0209224	0.021704	0.0219936	0.0228469	0.0238148	0.024181	0.0243571	0.0251642	0.0264915	0.0273319	0.0288295	0.0347594	0.0358644	0.0377586	0.0387812	0.0391734	0.0411392	0.0429631	0.0537246	0.0528053	0.0533797	0.058446	0.0618978	0.0619222	0.0655474	0.0608052	0.0686385	0.0647419	0.0638328	0.0643073	0.0656303
155	Ukraine	230	UKR	FSU	Lower middle income	Europe	0.165261	0.160482	0.155703	0.150923	0.146144	0.141364	0.136585	0.131805	0.127026	0.122247	0.117755	0.106366	0.119687	0.0973834	0.0837185	0.0773304	0.0639669	0.0646216	0.0607239	0.0569808	0.0567154	0.064029	0.0666787	0.0710255	0.0649585	0.0652068	0.0678217	0.0713491	0.0723772	0.0621547	0.0670707	0.0767127	0.0732649	0.0779798	0.0767625	0.0786027	0.0774159	0.0779177	0.0615499	0.0681567	0.0696963
156	United Arab Emirates	225	ARE	MENA	High income	Asia	0.000335027	0.000426889	0.000518752	0.000610614	0.000702476	0.000794338	0.000886201	0.000978063	0.00106993	0.00116179	0.00124284	0.00135092	0.00145899	0.00151303	0.00156706	0.0016211	0.0016211	0.0016211	0.0016211	0.0016211	0.0016211	0.00197263	0.00197263	0.00197263	0.00197263	0.00197263	0.00197263	0.00197263	0.00197263	0.00197263	0.00197263	0.00195654	0.00195654	0.00195654	0.00195654	0.00195654	0.00195654	0.00195654	0.00195654	0.00195654	0.00195654
157	United Kingdom of Great Britain and Northern Ireland	229	GBR	Europe	High income	Europe	0.153346	0.149619	0.145891	0.142164	0.138436	0.134709	0.130981	0.127254	0.123526	0.119799	0.115553	0.112445	0.109968	0.103954	0.100681	0.0957886	0.092406	0.0856196	0.0842024	0.0808937	0.0777449	0.0862102	0.0830591	0.0845367	0.0827452	0.0825119	0.0857193	0.0822242	0.0765588	0.0687645	0.0675994	0.0710653	0.0672922	0.0713677	0.0649374	0.0660941	0.072084	0.0659449	0.0543582	0.0607839	0.0640066
158	United Republic of Tanzania	215	TZA	SSA	Lower middle income	Africa	0.0267266	0.028766	0.0308053	0.0328447	0.034884	0.0369234	0.0389627	0.0410021	0.0430415	0.0450808	0.0473293	0.0489491	0.0509921	0.0534462	0.0551679	0.0614314	0.0599926	0.0629887	0.06178	0.0675589	0.0708373	0.0718385	0.0767796	0.0799348	0.0830145	0.0899289	0.094998	0.0943282	0.0977579	0.102226	0.106591	0.118418	0.124518	0.127591	0.136862	0.133295	0.141441	0.140813	0.141484	0.141149	0.141249
159	United States of America	231	USA	NA	High income	Americas	1.67496	1.68587	1.69677	1.70768	1.71858	1.72949	1.74039	1.7513	1.7622	1.77311	1.79147	1.78704	1.79919	1.82377	1.8011	1.78574	1.77064	1.77484	1.77324	1.71499	1.70536	1.85744	1.82151	1.7894	1.73864	1.67562	1.65079	1.597	1.50577	1.41546	1.36516	1.45331	1.45433	1.4269	1.37886	1.41997	1.46145	1.39832	1.26948	1.3339	1.37658
160	Uruguay	234	URY	LA	High income	Americas	0.0370857	0.0395135	0.0419412	0.044369	0.0467968	0.0492245	0.0516523	0.0540801	0.0565078	0.0589356	0.0606537	0.0648373	0.0662555	0.0682736	0.0682094	0.0679578	0.0733788	0.0737638	0.0736268	0.0748863	0.0684937	0.0704487	0.0676782	0.0728893	0.0785649	0.0781873	0.0847121	0.0819834	0.0882245	0.0875767	0.0884171	0.0885372	0.0972995	0.0948129	0.0942714	0.0877459	0.0957535	0.0963992	0.0796635	0.0880313	0.0906549
161	Uzbekistan	235	UZB	FSU	Lower middle income	Asia	0.18513	0.176497	0.167864	0.159232	0.150599	0.141967	0.133334	0.124701	0.116069	0.107436	0.0963075	0.0957501	0.077869	0.0734925	0.068896	0.0602591	0.0602971	0.0735067	0.0752337	0.0743568	0.0742402	0.0757124	0.0760676	0.0758676	0.0734015	0.0717055	0.0736532	0.0744388	0.0746928	0.0766043	0.0761467	0.0803562	0.0797316	0.0824096	0.0887911	0.0857674	0.0971355	0.089324	0.0902401	0.0898297	0.0927625
162	Venezuela (Bolivarian Republic of)	236	VEN	LA	Lower middle income	Americas	0.0724293	0.0728668	0.0733042	0.0737417	0.0741792	0.0746166	0.0750541	0.0754915	0.075929	0.0763665	0.0763887	0.0781002	0.0772069	0.0781447	0.0791701	0.0805104	0.0815096	0.0819831	0.0827812	0.080562	0.0853218	0.0905535	0.0912794	0.090911	0.0937787	0.0986545	0.101114	0.103256	0.11034	0.110373	0.108921	0.109536	0.117897	0.120969	0.132864	0.126377	0.134163	0.122764	0.112523	0.117648	0.123125
163	Viet Nam	237	VNM	OA	Lower middle income	Asia	0.00430073	0.0043007	0.00430068	0.00430065	0.00430063	0.0043006	0.00430057	0.00430055	0.00430052	0.00430049	0.0043706	0.00421283	0.00426523	0.00435305	0.00444043	0.00448207	0.00943984	0.0089885	0.00919134	0.00927518	0.00991853	0.0110992	0.0113965	0.0113085	0.0116142	0.012065	0.0117404	0.0115682	0.0117552	0.0118917	0.011224	0.0111186	0.0113267	0.0115788	0.0118422	0.012464	0.0121404	0.0115133	0.0131294	0.011884	0.0117846
164	Yemen	249	YEM	MENA	Low income	Asia	0.0457974	0.0448842	0.043971	0.0430577	0.0421445	0.0412313	0.040318	0.0394048	0.0384916	0.0375784	0.0372633	0.0355305	0.033487	0.0349004	0.0378189	0.0382834	0.0392502	0.0410839	0.0413262	0.0421045	0.041237	0.0425959	0.0431083	0.044744	0.0465365	0.0426907	0.0413667	0.04029	0.0409712	0.0404058	0.0401484	0.0436494	0.046233	0.0480236	0.050676	0.0475055	0.0507478	0.0507264	0.0394799	0.0451032	0.0469847
165	Zambia	251	ZMB	SSA	Lower middle income	Africa	0.0377175	0.0393554	0.0409933	0.0426312	0.0442691	0.045907	0.0475449	0.0491828	0.0508207	0.0524586	0.0525744	0.0568269	0.0597536	0.0570585	0.0538791	0.0542837	0.0508471	0.0572807	0.056321	0.0561677	0.0574486	0.0615649	0.0666971	0.0690113	0.0722859	0.0748692	0.0704796	0.0659889	0.0700771	0.0747853	0.083452	0.0919687	0.103291	0.105402	0.103162	0.107067	0.112031	0.11413	0.111067	0.112604	0.1124
166	Zimbabwe	181	ZWE	SSA	Lower middle income	Africa	0.0289733	0.0289063	0.0288392	0.0287722	0.0287051	0.0286381	0.028571	0.028504	0.0284369	0.0283699	0.0282393	0.0276341	0.0295625	0.027373	0.0270288	0.0272581	0.0281184	0.0274962	0.0286586	0.0334918	0.0299044	0.0317681	0.0306169	0.0293106	0.0282724	0.029247	0.0288919	0.028318	0.0273985	0.0284185	0.0299293	0.0318944	0.0320595	0.0332851	0.0310629	0.0321292	0.0329586	0.0335319	0.0319659	0.0327517	0.0328039

## Sheet: S5
Country-level grassland N fertilizer: Unit Tg N
	Country name	Area Code	ISO-3	region_11	Income group	Continent	Y1980	Y1981	Y1982	Y1983	Y1984	Y1985	Y1986	Y1987	Y1988	Y1989	Y1990	Y1991	Y1992	Y1993	Y1994	Y1995	Y1996	Y1997	Y1998	Y1999	Y2000	Y2001	Y2002	Y2003	Y2004	Y2005	Y2006	Y2007	Y2008	Y2009	Y2010	Y2011	Y2012	Y2013	Y2014	Y2015	Y2016	Y2017	Y2018	Y2019	Y2020
1	Afghanistan	2	AFG	OA	Low income	Asia	0	0	0	0	0	0	0	0	0	0	0	0	0	0	0	0	0	0	0	0	0	0	0	0	0	0	0	0	0	0	0.00025858	0.000459413	0.000341305	0.000698076	0.00147746	0.000421511	0.00193342	0.00281552	0.00093227	0.00119406	2.58232e-05
2	Albania	3	ALB	Europe	Upper middle income	Europe	0	0	0	0	0	0	0	0	0	0	0	0	0	0	0	0	0	0	0	0	0	0	0	0	0	0	0	0	0	0	0.000156462	0.000184464	0.000174721	0.00015356	0.000153559	0.00018402	0.00021448	0.000195925	0.000123845	0.000191648	0.000166196
3	Algeria	4	DZA	MENA	Lower middle income	Africa	0	0	0	0	0	0	0	0	0	0	0	0	0	0	0	0	0	0	0	0	0	0	0	0	0	0	0	0	0	0	0.0003005	0.0002815	0.000363	0.00032	0.0003825	0.000372	0.000351	0.000351	0.000351	0.000351	0.000351
4	Angola	7	AGO	SSA	Lower middle income	Africa	0	0	0	0	0	0	0	0	0	0	0	0	0	0	0	0	0	0	0	0	0	0	0	0	0	0	0	0	0	0	8.6845e-05	8.1905e-05	9.71155e-05	0.000102198	0.000138063	0.000127471	0.000103884	0.000133574	0.000109712	8.55343e-05	6.15673e-05
5	Antigua and Barbuda	8	ATG	LA	High income	Americas	0	0	0	0	0	0	0	0	0	0	0	0	0	0	0	0	0	0	0	0	0	0	5e-08	1.65e-07	0	8.5e-08	4.5e-08	1e-08	4.5e-08	1.15e-07	2e-08	2e-08	1.335e-07	1.6205e-07	1.031e-07	4.26e-08	3.058e-07	4.49e-08	4.295e-08	1.351e-07	1.64517e-07
6	Argentina	9	ARG	LA	Upper middle income	Americas	0	0	0	0	0	0	0	0	0	0	0	0	0	0	0	0	0	0	0	0.0018292	0.00448401	0.0064545	0.00962266	0.0162945	0.020707	0.0198526	0.0275687	0.0314032	0.0243827	0.015266	0.0308498	0.0428595	0.040419	0.0472892	0.0470455	0.0362089	0.0554017	0.0585506	0.0696312	0.0767099	0.0864566
7	Armenia	1	ARM	FSU	Upper middle income	Asia	-0.000137	-0.0001225	-0.000108	-9.35e-05	-7.9e-05	-6.45e-05	-5e-05	-3.55e-05	-2.1e-05	-6.5e-06	0	0	7.5e-05	7.5e-05	3.5e-05	3.5e-05	4e-05	4e-05	4.81e-05	3.079e-05	3.5e-05	2.5e-05	7.85e-05	5.225e-05	6.5935e-05	5.1255e-05	0.0002895	0.00013404	0.000121655	0.000197709	0.000147937	0.000179735	0.000287234	0.000292969	0.000243179	0.00031641	0.000731461	0.000450532	0.000450532	0.000450532	0.000450532
8	Australia	10	AUS	Oceania	High income	Oceania	0.014901	0.0153882	0.0158754	0.0163626	0.0168498	0.017337	0.0178242	0.0183114	0.0187986	0.0192858	0.019773	0.0221904	0.02441	0.0299662	0.032076	0.0389354	0.049476	0.0528822	0.063635	0.073576	0.06657	0.074448	0.0729199	0.0718341	0.0845222	0.0780783	0.0729388	0.0720805	0.0709765	0.0722317	0.0687251	0.0769245	0.0787225	0.0855453	0.0983212	0.0911933	0.103188	0.104567	0.0987851	0.0936315	0.0880593
9	Austria	11	AUT	Europe	High income	Europe	0.0294234	0.028228	0.0270326	0.0258372	0.0246418	0.0234464	0.022251	0.0210556	0.0198602	0.0186648	0.017641	0.016368	0.014756	0.01356	0.013068	0.01275	0.012901	0.011648	0.011008	0.00976	0.009558	0.00996	0.008736	0.0086	0.00835992	0.00905628	0.0087498	0.00743688	0.0075699	0.00717003	0.0086153	0.00947903	0.01272	0.0141125	0.0156261	0.0195378	0.0196196	0.0200096	0.0192331	0.0166998	0.0153377
10	Azerbaijan	52	AZE	FSU	Upper middle income	Asia	-0.000494	-0.000443	-0.000392	-0.000341	-0.00029	-0.000239	-0.000188	-0.000137	-8.6e-05	-3.5e-05	0	0	0.00025	0.00017	0.00017	0.00017	8.3e-05	0.0001	6.5e-05	6.9e-05	1.05e-05	4.95e-05	7.8755e-05	6.293e-05	9.8225e-05	8.7875e-05	0.00010178	8.3915e-05	0.00014835	9.6385e-05	6.406e-05	0.00011256	0.000137707	0.000126949	0.000189786	0.00044866	0.00043292	0.000358445	0.000594669	0.000743475	0.00095056
11	Bahamas	12	BHS	LA	High income	Americas	-1e-05	-9e-06	-8e-06	-7e-06	-6e-06	-5e-06	-4e-06	-3e-06	-2e-06	-1e-06	0	1e-06	1e-06	5e-07	5e-07	5e-07	1e-06	5e-07	5e-07	5e-07	5e-07	2e-06	0	0	0	0	0	0	0	0	0	0	3.483e-06	2.44895e-06	2.7786e-06	3.3102e-06	6.39735e-06	8.14025e-06	9.9457e-06	9.9457e-06	1.11493e-05
12	Bahrain	13	BHR	MENA	High income	Asia	-1.5e-07	2.15782e-19	1.5e-07	3e-07	4.5e-07	6e-07	7.5e-07	9e-07	1.05e-06	1.2e-06	1.35e-06	1.5e-06	1.5e-06	1e-06	1e-06	1e-06	1e-06	1e-06	3.375e-06	7.15e-07	5.7e-07	5e-07	4.1373e-06	1.13352e-05	1.63629e-05	1.40644e-05	1.35547e-05	5.7676e-06	1.16304e-05	6.3094e-06	1.29048e-05	1.72523e-05	1.66498e-05	1.76519e-05	8.89395e-06	8.89395e-06	8.89395e-06	8.89395e-06	8.89395e-06	8.89395e-06	8.89395e-06
13	Bangladesh	16	BGD	OA	Lower middle income	Asia	0	0	0	0	0	0	0	0	0	0	0	0	0	0	0	0	0	0	0	0.0010147	0.0019917	0.00421698	0.00539532	0.00570804	0.00572423	0.00595996	0.0109889	0.0104851	0.01287	0.0115614	0.00583405	0.0063741	0.0056489	0.0055587	0.0061513	0.0066047	0.0058615	0.0062022	0.0066529	0.0066388	0.00693457
14	Barbados	14	BRB	LA	High income	Americas	0	0	0	0	0	0	0	0	0	0	0	0	0	0	0	0	0	0	0	0	0	0	0	0	0	0	0	0	0	0	2.175e-06	3.955e-06	5.8909e-06	6.1005e-06	3.35175e-06	2.05905e-06	1.40575e-06	2.7098e-06	1.1509e-06	7.386e-07	-4.381e-07
15	Belarus	57	BLR	FSU	Upper middle income	Europe	0.02975	0.02975	0.02975	0.02975	0.02975	0.02975	0.02975	0.02975	0.02975	0.02975	0.02975	0.02975	0.02975	0.025651	0.0216	0.02346	0.02522	0.02548	0.02408	0.02288	0.02268	0.02407	0.0207648	0.02666	0.0301281	0.036134	0.043137	0.040257	0.047115	0.049824	0.05299	0.048088	0.0445846	0.0427869	0.0364857	0.0355022	0.0278806	0.0325477	0.0323916	0.0325834	0.0325433
16	Belgium	255	BEL	Europe	High income	Europe	0.151883	0.147255	0.142626	0.137997	0.133368	0.128739	0.12411	0.119481	0.114852	0.110223	0.10602	0.101738	0.094804	0.090753	0.088368	0.085838	0.086516	0.084132	0.082251	0.08037	0	0	0.0704103	0.0710361	0.0678966	0.066739	0.0643844	0.0702365	0.0628687	0.0715834	0.0736306	0.0666216	0.0611702	0.0569208	0.0545265	0.0496154	0.0429565	0.0379067	0.0332116	0.028004	0.0300499
17	Belize	23	BLZ	LA	Lower middle income	Americas	0	0	0	0	0	0	0	0	0	0	0	0	0	0	0	0	0	0	0	0	0	0	0	0	0	0	0	0	0	0	1.14e-05	2.8505e-05	3.04792e-05	6.84289e-05	8.89303e-05	8.80744e-05	8.40582e-05	6.78937e-05	5.35219e-05	8.27093e-05	8.28572e-05
18	Benin	53	BEN	SSA	Lower middle income	Africa	0	0	0	0	0	0	0	0	0	0	0	0	0	0	0	0	0	0	0	0	0	0	0	0	0	0	0	0	0	0	6.0395e-05	2.065e-05	4.46838e-05	2.51461e-05	7.38211e-05	9.243e-07	7.09181e-05	2.2955e-07	0.000240295	0.000376712	0.000582228
19	Bermuda	17	BMU	#N/A	High income	Americas	0	0	0	0	0	0	0	0	0	0	0	0	0	0	0	0	0	0	0	0	0	0	0	0	0	0	0	0	0	0	0	0	0	0	0	0	0	0	0	0	0
20	Bhutan	18	BTN	OA	Lower middle income	Asia	5e-07	5e-07	5e-07	5e-07	5e-07	5e-07	5e-07	5e-07	5e-07	5e-07	5e-07	5e-07	5e-07	5e-07	5e-07	5e-07	5e-07	5e-07	0	0	0	0	3.915e-06	3.935e-06	4.09e-06	4.435e-06	3.84e-06	4e-06	3.87e-06	8.04e-06	3.43e-06	4.225e-06	3.8808e-06	3.791e-06	4.4436e-06	4.60175e-06	4.2684e-06	3.95155e-06	7.54005e-06	4.00805e-06	5.22305e-06
21	Bolivia (Plurinational State of)	19	BOL	LA	Lower middle income	Americas	0	0	0	0	0	0	0	0	0	0	0	0	0	0	0	0	0	0	0	0	0	0	0	0	0	0	0	0	0	0	8.981e-05	0.00010213	9.6333e-05	0.000120188	0.000119099	0.000115602	9.95788e-05	0.000102135	9.20652e-05	7.29697e-05	5.98914e-05
22	Bosnia and Herzegovina	80	BIH	#N/A	Upper middle income	Europe	0	0	0	0	0	0	0	0	0	0	0	0	0	0	0	2.5e-05	1.5e-05	1.5e-05	0.000115	0.00014	0.000139	9.3e-05	9.3e-05	5.384e-05	0.000168355	0.000123235	7.75e-05	0.00010698	5.85e-05	0.000317155	0.00030652	0.00042076	0.000507257	0.00042512	0.000523513	0.0005607	0.000432872	0.000445817	0.000347263	0.000347263	0.000281561
23	Botswana	20	BWA	SSA	Upper middle income	Africa	0	0	0	0	0	0	0	0	0	0	0	0	0	0	0	0	0	0	0	0	0	0	0	0	0	0	0	0	0	0	9.9695e-05	4.23e-05	7.576e-05	0.000109915	0.00010578	6.56209e-05	5.34947e-05	2.79475e-05	6.32225e-05	4.99843e-05	6.90883e-05
24	Brazil	21	BRA	Brazil	Upper middle income	Americas	0	0	0	0	0	0	0	0	0	0	0	0	0	0	0	0	0	0	0	0.0149469	0.031692	0.04592	0.0731825	0.104849	0.146035	0.143018	0.173586	0.235176	0.214453	0.184694	0.0618293	0.0764593	0.0691214	0.081349	0.0905955	0.0700442	0.0726407	0.0911304	0.0918788	0.0942349	0.0948525
25	Brunei Darussalam	26	BRN	MENA	High income	Asia	2.95e-05	2.74e-05	2.53e-05	2.32e-05	2.11e-05	1.9e-05	1.69e-05	1.48e-05	1.27e-05	1.06e-05	7e-06	7e-06	7.5e-06	0	0	0	0	0	0	0	0	0	9.5e-08	3.9e-07	5.05e-07	1.495e-06	4.1e-07	2.21e-06	6.3e-07	8.6e-07	3.02e-06	1.315e-06	1.465e-06	3.5e-07	1.215e-06	1.215e-06	1.215e-06	1.215e-06	1.215e-06	1.215e-06	1.215e-06
26	Bulgaria	27	BGR	Europe	Upper middle income	Europe	-0.00109925	-0.000979132	-0.000859011	-0.00073889	-0.000618769	-0.000498648	-0.000378527	-0.000258406	-0.000138285	-1.81638e-05	0	0.000377268	0.00037835	0.000332278	0.0006231	0.000448	0.00076	0.000789	0.00081	0.000774158	0.0008694	0.00086151	0.00113422	0.000946872	0.000481228	0.000189946	0	0	0	0	0.00270129	0.0074203	0.00735	0.0116952	0.0148296	0.0197728	0.0256139	0.0280896	0.0305396	0.0352486	0.0383912
27	Burkina Faso	233	BFA	SSA	Low income	Africa	0	0	0	0	0	0	0	0	0	0	0	0	0	0	0	0	0	0	0	0	0	0	0	0	0	0	0	0	0	0	0.00020561	0.000148525	0.000237626	0.0002534	0.000243998	0.000255467	0.000338191	0.000291461	0.000283275	0.000150002	0.00010012
28	Burundi	29	BDI	SSA	Low income	Africa	0	0	0	0	0	0	0	0	0	0	0	0	0	0	0	0	0	0	0	0	0	0	0	0	0	0	0	0	0	0	9.71e-06	1.3365e-05	1.58387e-05	1.96941e-05	2.80691e-05	2.30885e-05	4.04339e-05	5.07376e-05	6.72832e-05	3.44425e-05	3.4526e-05
29	Cambodia	115	KHM	OA	Lower middle income	Asia	-0.00016404	-0.0001457	-0.00012736	-0.00010902	-9.068e-05	-7.234e-05	-5.4e-05	-3.566e-05	-1.732e-05	1.02e-06	9.6e-06	2.94e-05	7.52e-05	0.0001	6.6e-05	7.2e-05	5.59e-05	0.0002646	4.83e-05	0	0	0	0.000162233	0.000109303	0.000163915	0.000265293	0.000565141	0.000594227	0.000666244	0.000921812	0.000113288	0.000182456	0.000274192	0.000252208	0.000320451	0.000404292	0.000278264	0.00057499	0.00063903	0.000560593	0.000577141
30	Cameroon	32	CMR	SSA	Lower middle income	Africa	0	0	0	0	0	0	0	0	0	0	0	0	0	0	0	0	0	0	0	0	0	0	0	0	0	0	0	0	0	0	0.000127285	0.000184885	0.000140644	0.000185591	0.000130049	0.000212615	0.000198793	0.00023235	0.000232546	0.000232546	0.000232676
31	Canada	33	CAN	NA	High income	Americas	0.00790584	0.00790584	0.00790584	0.00790584	0.00790584	0.00790584	0.00790584	0.00790584	0.00790584	0.00790584	0.00790584	0.00790584	0.00790584	0.016871	0.0247543	0.0362527	0.0467776	0.0561918	0.0634062	0.0756923	0.0782174	0.0909303	0.111723	0.127043	0.132393	0.168785	0.142684	0.194395	0.179469	0.179968	0.0410253	0.0498097	0.0557543	0.04922	0.05086	0.05162	0.04922	0.04942	0.05538	0.05136	0.0539933
32	Central African Republic	37	CAF	SSA	Low income	Africa	0	0	0	0	0	0	0	0	0	0	0	0	0	0	0	0	0	0	0	0	0	0	0	0	0	0	0	0	0	0	1.10835e-06	2.0135e-06	1.13255e-06	5.663e-07	0	1.099e-06	1.05215e-06	4.309e-07	4.309e-07	1.0675e-06	1.2797e-06
33	Chile	40	CHL	LA	High income	Americas	-0.00167205	0.000763104	0.00319826	0.00563342	0.00806858	0.0105037	0.0129389	0.0153741	0.0178092	0.0202444	0.0237942	0.02361	0.02697	0.0312	0.032175	0.03655	0.039375	0.0396	0.039345	0.0436593	0.04418	0.043166	0.047539	0.0433303	0.0582433	0.0483823	0.0553154	0.0648782	0.0789198	0.0708768	0.0696888	0.0552156	0.0546806	0.0577694	0.0559556	0.0657926	0.0527361	0.0427973	0.0411046	0.047138	0.0480206
34	China	351	CHN	China	Upper middle income	Asia	0.449618	0.460614	0.47161	0.482606	0.493602	0.504598	0.515594	0.526591	0.537587	0.548583	0.547618	0.579145	0.60987	0.558102	0.61312	0.78479	0.85935	0.80324	0.823932	0.893254	0.841288	0.874486	1.01034	1.0408	1.11019	1.15346	1.20702	1.32384	1.34234	1.36912	1.18818	0.908868	0.77006	0.619275	0.622789	0.618967	0.671939	0.712588	0.735415	0.752439	0.775412
35	Colombia	44	COL	LA	Upper middle income	Americas	0	0	0	0	0	0	0	0	0	0	0	0	0	0	0	0	0	0	0	0	0	0	0	0	0	0	0	0	0	0	0.00269367	0.00304373	0.00345555	0.0025092	0.00231579	0.00234268	0.00216567	0.00266234	0.00245165	0.00231183	0.00212476
36	Congo	46	COG	SSA	Lower middle income	Africa	0	0	0	0	0	0	0	0	0	0	0	0	0	0	0	0	0	0	0	0	0	0	0	0	0	0	0	0	0	0	5.5e-07	1.41e-06	3.40805e-06	3.18715e-06	1.452e-06	1.5229e-06	1.5938e-06	1.6647e-06	1.64025e-06	4.10425e-06	4.90928e-06
37	Cook Islands	47	COK	#N/A	NA	Oceania	0	0	0	0	0	0	0	0	0	0	0	0	0	0	0	0	0	0	0	0	0	0	7e-08	7.5e-08	6e-08	9.5e-08	1.4e-07	2e-08	9e-08	9.5e-08	3.5e-08	3.5e-08	7.605e-08	3.99e-08	3.685e-08	1.27e-07	1.611e-07	6.81e-08	5.85e-08	6.61e-08	3.93e-08
38	Costa Rica	48	CRI	LA	Upper middle income	Americas	0	0	0	0	0	0	0	0	0	0	0	0	0	0	0	0	0	0	0	0	0	0	0	0	0	0	0	0	0	0	0.000306023	0.000473035	0.000439359	0.000449888	0.000389612	0.000428227	0.000494717	0.000453712	0.00048106	0.000466406	0.000479754
39	Côte d'Ivoire	107	CIV	SSA	Lower middle income	Africa	0	0	0	0	0	0	0	0	0	0	0	0	0	0	0	0	0	0	0	0	0	0	0	0	0	0	0	0	0	0	0.00013362	0.00012618	0.000162654	0.000167277	0.000220945	0.000212822	0.000233137	0.000165131	0.000184832	0.000327791	0.000388577
40	Croatia	98	HRV	Europe	High income	Europe	0.0076197	0.00830882	0.00899794	0.00968706	0.0103762	0.0110653	0.0117544	0.0124435	0.0131326	0.0138218	0.0145109	0.0152	0.0158891	0.010283	0.01026	0.009486	0.0098552	0.013832	0.00816966	0.007952	0.009396	0.008217	0.010905	0.0106293	0.0126584	0.0111124	0.0172042	0.0191137	0.0237087	0.00839016	0.01174	0.0153833	0.0128261	0.0101296	0.0103152	0.0131142	0.0115712	0.01673	0.0169014	0.0165068	0.0164895
41	Cuba	49	CUB	LA	Upper middle income	Americas	0	0	0	0	0	0	0	0	0	0	0	0	0	0	0	0	0	0	0	0	0	0	0	0	0	0	0	0	0	0	0.000230795	0.00036079	0.000331747	0.000387838	0.000391945	0.00031192	0.000244196	0.000263832	0.000200096	0.000200096	0.000157605
42	Cyprus	50	CYP	Europe	High income	Asia	0.00188016	0.00179474	0.00170933	0.00162391	0.0015385	0.00145309	0.00136767	0.00128226	0.00119684	0.00111143	0.00100976	0.000871312	0.000991938	0.000769136	0.000633776	0.000466128	0.000371655	0.00019368	9.7416e-05	0	0	0	0	0	0	0	0	0	0	0	0.00016874	0.00022224	0.00043955	0.000442003	0.000488957	0.000741067	0.000863225	0.0009832	0.00107544	0.00125189	0.00125163
43	Czechia	167	CZE	Europe	High income	Europe	0.0200408	0.0189915	0.0179422	0.0168929	0.0158436	0.0147942	0.0137449	0.0126956	0.0116463	0.010597	0.011766	0.0063316	0.00672	0.00548535	0.0069426	0.0072137	0.0086559	0.0081293	0.0083133	0.00838128	0.00919944	0.0093249	0.00479445	0.00458619	0.00330522	0.00236643	0.0013421	0.00142725	0.00133	0.00135589	0.00143132	0.00148814	0.00203793	0.00199198	0.00197176	0.00238282	0.0024251	0.00219626	0.00211068	0.00199219	0.00189564
44	Democratic Republic of the Congo	250	COD	SSA	Low income	Africa	0	0	0	0	0	0	0	0	0	0	0	0	0	0	0	0	0	0	0	0	0	0	0	0	0	0	0	0	0	0	2.338e-05	1.757e-05	1.72264e-05	3.54216e-05	7.59026e-05	9.04219e-05	5.6563e-05	8.02177e-05	4.83526e-05	7.78569e-05	6.64482e-05
45	Denmark	54	DNK	Europe	High income	Europe	0.161163	0.156318	0.151472	0.146626	0.141781	0.136935	0.13209	0.127244	0.122398	0.117553	0.114521	0.10841	0.098901	0.0975	0.095748	0.089337	0.08928	0.088579	0.083371	0.07936	0.065286	0.0499191	0.039592	0.031724	0.0205853	0.0127123	0.00570927	0.00578811	0.00654669	0.00560943	0.0072042	0.00915755	0.01134	0.0124995	0.0163734	0.0202549	0.0240726	0.0260116	0.0268715	0.0292485	0.0303775
46	Dominica	55	DMA	LA	Upper middle income	Americas	0	0	0	0	0	0	0	0	0	0	0	0	0	0	0	0	0	0	0	0	0	0	0	0	0	0	0	0	0	0	5.7e-07	9.3e-07	5.954e-07	1.4645e-06	2.8115e-07	1.57765e-06	4.669e-07	5.18e-07	2.505e-07	1.13045e-06	1.24543e-06
47	Dominican Republic	56	DOM	LA	Upper middle income	Americas	-0.000426334	-0.000359456	-0.000292578	-0.0002257	-0.000158822	-9.1944e-05	-2.5066e-05	4.1812e-05	0.00010869	0.000175568	0.00023501	0.000357	0.0003416	0.000399	0.0005484	0.00065	0.00075	0.0009418	0.001026	0.001058	0.00097	0.00120036	0.0010286	0.00081386	0.00083616	0.00073682	0.00098508	0.000889	0.00086268	0.00091574	0.0010813	0.0009043	0.0006761	0.00073378	0.000878141	0.00121305	0.00131176	0.00140989	0.0017927	0.0017927	0.00204792
48	Ecuador	58	ECU	LA	Upper middle income	Americas	0	0	0	0	0	0	0	0	0	0	0	0	0	0	0	0	0	0	0	0	0	0	0	0	0	0	0	0	0	0	0.00079548	0.00089293	0.000864671	0.00080733	0.000867219	0.000693087	0.000982179	0.00100297	0.00109962	0.00104106	0.00108598
49	Egypt	59	EGY	MENA	Lower middle income	Africa	-0.000396366	-0.0001774	4.1566e-05	0.000260532	0.000479498	0.000698464	0.00091743	0.0011364	0.00135536	0.00157433	0.00179329	0.00201226	0.00223123	0.00424769	0.00576589	0.01067	0.0130338	0.01464	0.018252	0.0206724	0.025762	0.028574	0.0333877	0.0381056	0.0466786	0.048433	0.04956	0.0448	0.045564	0.047728	0.0405545	0.03621	0.02717	0.02208	0.016869	0.012193	0.012805	0.013149	0.012453	0.012453	0.011989
50	El Salvador	60	SLV	LA	Lower middle income	Americas	0	0	0	0	0	0	0	0	0	0	0	0	0	0	0	0	0	0	0	0	0	0	0	0	0	0	0	0	0	0	0.00036837	0.00041326	0.000355427	0.000345845	0.000248167	0.000290463	0.000236747	0.000171523	0.000271371	0.000125828	0.000143879
51	Eritrea	178	ERI	SSA	Low income	Africa	0	0	0	0	0	0	0	0	0	0	0	0	0	3.5e-06	5.5e-06	7.07e-06	1.8965e-05	2.5e-05	2.5e-05	2.69e-05	2.7e-05	1.847e-05	1.4175e-05	3.42e-06	1.5e-08	7.18e-06	3.5e-08	3.3e-06	0	2.7e-06	1.4e-06	2.825e-06	3.0868e-06	4.10185e-06	4.7112e-06	8.0121e-06	9.61275e-06	8.87165e-06	2.32502e-05	2.29967e-05	3.24979e-05
52	Estonia	63	EST	Europe	High income	Europe	0.004641	0.004641	0.004641	0.004641	0.004641	0.004641	0.004641	0.004641	0.004641	0.004641	0.004641	0.004641	0.004641	0.00338379	0.00284947	0.001938	0.0016102	0.00186286	0.00214415	0.001564	0.00181359	0.00162705	0.0014028	0.00199993	0.00216047	0.00178739	0.0020349	0.00224838	0.00319095	0.00245952	0.0028628	0.00327833	0.00395736	0.00437567	0.00501284	0.0054414	0.0058224	0.00634661	0.00660739	0.00704446	0.007364
53	Ethiopia	238	ETH	SSA	Low income	Africa	-0.0005853	-0.00053075	-0.0004762	-0.00042165	-0.0003671	-0.00031255	-0.000258	-0.00020345	-0.0001489	-9.435e-05	0	0	0	0.0001475	0.000199	0.0002275	0.000405245	0.00027066	0.0003755	0.00039895	0.0003825	0.0003159	0.000488235	0.000170375	0.0004093	0.000402515	0.00042314	0.000530095	0.000558865	0.00059182	0.000780705	0.000776005	0.00124445	0.000860187	0.00118653	0.00122307	0.0017378	0.00188313	0.00210069	0.00210069	0.00224573
54	Fiji	66	FJI	Oceania	Upper middle income	Oceania	9.05e-05	8.7e-05	8.35e-05	8e-05	7.65e-05	7.3e-05	6.95e-05	6.6e-05	6.25e-05	5.9e-05	6e-05	5e-05	4.25e-05	4.5e-05	4.5e-05	5e-05	5e-05	5.1e-05	4.45e-05	3.2e-05	1.25e-05	2.5e-05	4.6885e-05	1.589e-05	3.8295e-05	3.2965e-05	2.11e-05	2.0125e-05	3.379e-05	1.3735e-05	1.2175e-05	1.7665e-05	1.98175e-05	1.85396e-05	1.39395e-05	2.91581e-05	2.10988e-05	2.53234e-05	1.50188e-05	2.12674e-05	1.64805e-05
55	Finland	67	FIN	Europe	High income	Europe	0.00384282	0.00739119	0.0109396	0.0144879	0.0180363	0.0215847	0.025133	0.0286814	0.0322298	0.0357782	0.043344	0.0389493	0.045066	0.048393	0.056364	0.0607626	0.062118	0.067437	0.07105	0.07568	0.07014	0.06765	0.0716	0.0639132	0.0660748	0.0712206	0.0569815	0.0663152	0.0805788	0.062213	0.0717288	0.044448	0.04167	0.0386781	0.038317	0.034435	0.0303882	0.0277896	0.0249093	0.0234877	0.0208918
56	France	68	FRA	Europe	High income	Europe	0.163592	0.161936	0.16028	0.158623	0.156967	0.15531	0.153654	0.151997	0.150341	0.148684	0.147028	0.210658	0.228324	0.286638	0.35317	0.420939	0.50478	0.560421	0.614561	0.694278	0.609187	0.613632	0.548597	0.572471	0.543816	0.500535	0.485026	0.52844	0.46178	0.41818	0.34731	0.330557	0.344238	0.368635	0.367111	0.380773	0.372594	0.37976	0.382207	0.362236	0.357211
57	French Polynesia	70	PYF	Oceania	High income	Oceania	1.5e-06	1.5e-06	1.5e-06	1.5e-06	1.5e-06	1.5e-06	1.5e-06	1.5e-06	1.5e-06	1.5e-06	1.5e-06	1.5e-06	2e-06	2e-06	2e-06	2e-06	2e-06	2e-06	2e-06	2.47e-06	2.5e-06	1.905e-06	1.94e-06	1.675e-06	1.915e-06	1.465e-06	1.6e-06	1.665e-06	2.27e-06	1.35e-06	1.795e-06	1.745e-06	1.23985e-06	1.2342e-06	1.13635e-06	1.7163e-06	1.28e-06	1.8866e-06	1.18425e-06	1.9038e-06	1.67542e-06
58	Gabon	74	GAB	SSA	Upper middle income	Africa	0	0	0	0	0	0	0	0	0	0	0	0	0	0	0	0	0	0	0	0	0	0	0	0	0	0	0	0	0	0	2.965e-06	1.905e-06	6.5017e-06	6.38615e-06	9.26055e-06	1.93975e-05	1.83239e-05	3.87306e-05	3.10646e-05	2.88177e-05	2.2958e-05
59	Gambia	75	GMB	SSA	Low income	Africa	0	0	0	0	0	0	0	0	0	0	0	0	0	0	0	0	0	0	0	0	0	0	0	0	0	0	0	0	0	0	8.925e-06	1.314e-05	2.2655e-06	2.837e-07	1.268e-07	7.062e-07	6.4335e-07	1.874e-07	1.00346e-05	3.3506e-06	7.6874e-06
60	Georgia	73	GEO	FSU	Upper middle income	Asia	-0.0004685	-0.00041805	-0.0003676	-0.00031715	-0.0002667	-0.00021625	-0.0001658	-0.00011535	-6.49e-05	-1.445e-05	0	0	0.00031	0.0002445	0.00013	0.00013	0.000136	0.0001575	0.00015	0.0002	0.0002	0.00013	0.000107	5.562e-05	7.05e-05	0.000120585	0.00010705	9.2255e-05	8.4405e-05	9.561e-05	6.4565e-05	0.0002165	0.0002475	0.000323	8.8465e-05	8.68075e-05	9.0375e-05	7.16725e-05	7.4445e-05	6.425e-05	6.27e-05
61	Germany	79	DEU	Europe	High income	Europe	0.68958	0.674574	0.659569	0.644563	0.629558	0.614552	0.599547	0.584541	0.569536	0.55453	0.554063	0.52116	0.49896	0.467542	0.505844	0.49029	0.474662	0.470346	0.489075	0.503502	0.445249	0.417585	0.400475	0.394798	0.368137	0.355214	0.30396	0.343363	0.294619	0.298119	0.303702	0.27887	0.270408	0.264696	0.277064	0.24975	0.232237	0.213951	0.182124	0.167394	0.159976
62	Ghana	81	GHA	SSA	Lower middle income	Africa	0	0	0	0	0	0	0	0	0	0	0	0	0	0	0	0	0	0	0	0	0	0	0	0	0	0	0	0	0	0	0.000124175	5.369e-05	0.0002116	0.000226715	0.000190885	0.0002145	0.0002145	0.00041	0.000326	0.0003825	0.000345333
63	Greece	84	GRC	Europe	High income	Europe	-0.00329984	-0.00296548	-0.00263112	-0.00229676	-0.0019624	-0.00162804	-0.00129368	-0.00095932	-0.00062496	-0.0002906	0	0.0004084	0.000786	0.000984	0.001384	0.00189	0.00238	0.002456	0.002628	0.00291	0.002565	0.002088	0.00190394	0.00199295	0.0013503	0.00101924	0.000690484	0.000546256	0.000700152	0.00045664	0.0035427	0.00807606	0.0088	0.0119832	0.0140882	0.0153499	0.018755	0.0224129	0.024822	0.0290947	0.0293877
64	Guatemala	89	GTM	LA	Upper middle income	Americas	0	0	0	0	0	0	0	0	0	0	0	0	0	0	0	0	0	0	0	0	0	0	0	0	0	0	0	0	0	0	0.00071069	0.00090251	0.00092787	0.000909688	0.000811693	0.000908198	0.000836432	0.000870949	0.000864238	0.000847916	0.000838001
65	Guinea	90	GIN	SSA	Low income	Africa	0	0	0	0	0	0	0	0	0	0	0	0	0	0	0	0	0	0	0	0	0	0	0	0	0	0	0	0	0	0	1.264e-05	2.549e-05	2.68938e-05	1.36155e-05	1.46028e-05	1.2061e-05	1.1145e-05	6.52363e-05	3.52766e-05	3.52766e-05	1.53034e-05
66	Guyana	91	GUY	LA	Upper middle income	Americas	0	0	0	0	0	0	0	0	0	0	0	0	0	0	0	0	0	0	0	0	0	0	0	0	0	0	0	0	0	0	7.068e-05	3.1865e-05	5.65621e-05	8.29749e-05	7.14239e-05	8.61207e-05	5.55733e-05	3.99581e-05	9.90867e-05	0.000106859	0.000148869
67	Honduras	95	HND	LA	Lower middle income	Americas	0	0	0	0	0	0	0	0	0	0	0	0	0	0	0	0	0	0	0	0	0	0	0	0	0	0	0	0	0	0	0.00025173	0.000416885	0.000377199	0.000451628	0.000370038	0.000376715	0.000479724	0.000550879	0.000613762	0.000430683	0.000411579
68	Hungary	97	HUN	Europe	High income	Europe	0.0126848	0.0119628	0.0112408	0.0105187	0.00979671	0.00907469	0.00835267	0.00763065	0.00690863	0.00618661	0.00645559	0.00449596	0.002368	0.0033795	0.00340372	0.00320778	0.00414058	0.0034296	0.003102	0.003206	0.00288	0.002352	0.001818	0.001445	0.001172	0.00052	0.000289	0.00032	0.000316912	0.000272056	0.00545144	0.00910335	0.015647	0.0217201	0.0255957	0.0316196	0.0437634	0.052352	0.0586917	0.0637715	0.063323
69	Iceland	99	ISL	Europe	High income	Europe	0	0	0	0	0	0	0	0	0	0	0	0	0	0	0	0	0	0	0	0	0	0	0	0	0	0	0	0	0	0	3.795e-05	4.335e-05	4.7145e-05	4.308e-05	5.3965e-05	5.687e-05	5.4155e-05	6.533e-05	5.8715e-05	5.1905e-05	4.5225e-05
70	India	100	IND	India	Lower middle income	Asia	0.425293	0.426643	0.427994	0.429345	0.430695	0.432046	0.433397	0.434747	0.436098	0.437448	0.438799	0.482776	0.522458	0.561848	0.627473	0.667954	0.722114	0.784937	0.840178	0.880555	0.851776	0.904814	0.858475	0.93054	1.00729	1.1197	1.23848	1.29759	1.33774	1.40025	1.48056	1.56308	1.51388	1.50751	1.52546	1.56351	1.50619	1.52622	1.58654	1.60775	1.63103
71	Indonesia	101	IDN	OA	Lower middle income	Asia	0	0	0	0	0	0	0	0	0	0	0	0	0	0	0	0	0	0	0	0	0	0	0.0296199	0.0614736	0.101602	0.139893	0.177793	0.182739	0.1971	0.214312	0.180997	0.167228	0.144405	0.114435	0.0960104	0.070465	0.0503885	0.0265679	0.0161854	0.0146414	0.015077
72	Iran (Islamic Republic of)	102	IRN	MENA	Lower middle income	Asia	0.0108202	0.0108202	0.0108202	0.0108202	0.0108202	0.0108202	0.0108202	0.0108202	0.0108202	0.0108202	0.011162	0.015792	0.0241964	0.018315	0.022533	0.026586	0.0315203	0.0415013	0.04829	0.0500202	0.054342	0.0578952	0.0681926	0.0758692	0.0834734	0.092601	0.120652	0.0993944	0.106228	0.0920199	0.0802151	0.0452795	0.0516156	0.0457001	0.0484042	0.0366634	0.0338947	0.0338947	0.0338947	0.0338947	0.0338947
73	Iraq	103	IRQ	MENA	Upper middle income	Asia	0	0	0	0	0	0	0	0	0	0	0	0	0	0	0	0	0	0	0	0	0	0	0	0	0	0	0	0	0	0	0.0005399	0.0006917	0.000793426	0.000799166	0.000400861	0.000316184	0.000522361	0.000904689	0.000865068	0.000865068	0.000838654
74	Ireland	104	IRL	Europe	High income	Europe	0.124133	0.141037	0.15794	0.174844	0.191748	0.208652	0.225556	0.24246	0.259364	0.276268	0.3145	0.296759	0.302521	0.34744	0.373679	0.368475	0.34278	0.346581	0.389388	0.37752	0.324201	0.32208	0.41215	0.344256	0.309905	0.303736	0.282997	0.271885	0.269989	0.318908	0.0533203	0.0504111	0.0600175	0.0564029	0.0530554	0.0548069	0.0514064	0.0585205	0.0672902	0.0489874	0.048733
75	Israel	105	ISR	MENA	High income	Asia	0	0	0	0	0	0	0	0	0	0	0	0	0	0	0	0	0	0	0	0	0	0	0	0	0	0	0	0	0	0	0.000151	0.000224	0.0002255	0.0002345	0.000232	0.0002255	0.000234	0.000242386	0.000251	0.000226361	0.00022389
76	Italy	106	ITA	Europe	High income	Europe	0.0603435	0.0590738	0.0578041	0.0565343	0.0552646	0.0539949	0.0527251	0.0514554	0.0501857	0.048916	0.0465849	0.0471494	0.0455	0.0449771	0.0413224	0.04025	0.038544	0.036765	0.034645	0.03472	0.035604	0.0355654	0.0414051	0.0431874	0.0467893	0.0456397	0.0479284	0.0487488	0.0402157	0.0308688	0.0349023	0.0413234	0.05319	0.06006	0.0631418	0.0726283	0.0783549	0.0838939	0.089215	0.095767	0.101459
77	Jamaica	109	JAM	LA	Upper middle income	Americas	0	0	0	0	0	0	0	0	0	0	0	0	0	0	0	0	0	0	0	0	0	0	0	0	0	0	0	0	0	0	2.413e-05	2.3645e-05	3.181e-05	2.40081e-05	2.42044e-05	1.33434e-05	1.56662e-05	1.87897e-05	1.85244e-05	2.38998e-05	2.55147e-05
78	Japan	110	JPN	OA	High income	Asia	0.0303614	0.0323792	0.034397	0.0364147	0.0384325	0.0404502	0.042468	0.0444858	0.0465035	0.0485213	0.05814	0.062784	0.070928	0.0828	0.0882208	0.0880925	0.0926177	0.0970592	0.09996	0.100695	0.102354	0.10164	0.111517	0.114189	0.117873	0.116244	0.110944	0.108041	0.09839	0.0912933	0.0224736	0.0219901	0.018625	0.01835	0.01979	0.017955	0.01901	0.019275	0.01847	0.01847	0.0179333
79	Jordan	112	JOR	MENA	Upper middle income	Asia	0	0	0	0	0	0	0	0	0	0	0	0	0	0	0	0	0	0	0	0	0	0	0	0	0	0	0	0	0	0	7.8995e-05	0.00016404	0	0.000124085	9.3195e-05	0.000172615	0.000110565	0.000100425	9.959e-05	9.959e-05	9.90333e-05
80	Kazakhstan	108	KAZ	FSU	Upper middle income	Asia	-0.000995	-0.000887	-0.000779	-0.000671	-0.000563	-0.000455	-0.000347	-0.000239	-0.000131	-2.3e-05	0	0	0.00075	0.00043	0.000325	0.00032	0.0003355	7.55e-05	6.3e-05	0.00015	0.00015	0.00021	6.4e-05	9.8e-05	0.000124	0.0001025	0.000139	0.0001875	8.15e-05	0.0001475	0.000203505	0.000237615	0.00052632	0.00027871	0.00040327	0.00045766	0.0004001	0.000521114	0.000405024	0.000272711	0.000151214
81	Kenya	114	KEN	SSA	Lower middle income	Africa	0	0	0	0	0	0	0	0	0	0	0	0	0	0	0	0	0	0	0	0	0	0	0	0	0	0	0	0	0	0	0.00035394	0.000559845	0.000457856	0.000644328	0.000610903	0.000479768	0.000621843	0.000801944	0.000594072	0.000697771	0.000593756
82	Kuwait	118	KWT	MENA	High income	Asia	0	0	0	0	0	0	0	0	0	0	0	0	4e-06	5e-06	5e-06	5e-06	1e-05	6e-06	5e-06	5.5e-06	3.145e-06	5.23e-06	5e-06	5e-06	5e-06	5e-06	5e-06	5e-06	5e-06	5e-06	5e-06	5e-06	7.5e-06	1.15e-05	1.65e-05	1.5e-05	1.2e-05	1.3e-05	1.25e-05	1.25e-05	1.21667e-05
83	Kyrgyzstan	113	KGZ	FSU	Lower middle income	Asia	-0.0003267	-0.0002937	-0.0002607	-0.0002277	-0.0001947	-0.0001617	-0.0001287	-9.57e-05	-6.27e-05	-2.97e-05	0	0	0.0001265	0.00011	0.00011	0.00011	0.000125	0.000125	0.00013857	0.000134245	0.000138265	0.00013698	4.616e-05	0.000156915	0.00013616	0.000147945	0.00013421	0.000130705	0.00011265	0.000129435	0.00012857	0.000112235	0.00013454	0.00014562	0.00017874	6.39302e-05	7.04283e-05	4.65596e-05	0.000124765	0.000123868	0.000175706
84	Latvia	119	LVA	Europe	High income	Europe	0	0	0	0	0	0	0	0	0	0	0	0	0.007497	0.00452	0.00432	0.001224	0.001358	0.001729	0.002709	0.002688	0.00230834	0.0033449	0.00302795	0.00207767	0.0034191	0.0036401	0.003843	0.00429732	0.00452052	0.00481572	0.0058643	0.00680625	0.00782448	0.00906048	0.0102109	0.011373	0.0125256	0.013165	0.0126718	0.0137221	0.0137434
85	Lebanon	121	LBN	MENA	Upper middle income	Asia	0	0	0	0	0	0	0	0	0	0	0	0	0	0	0	0	0	0	0	0	0	0	0	0	0	0	0	0	0	0	8.80333e-05	9.19504e-05	9.32457e-05	9.9831e-05	9.54993e-05	9.46214e-05	0.000103794	0.000114545	8.46296e-05	8.46296e-05	6.46863e-05
86	Libya	124	LBY	MENA	Upper middle income	Africa	0	0	0	0	0	0	0	0	0	0	0	0	0	0	0	0	0	0	0	0	0	0	0	0	0	0	0	0	0	0	0.00016	0.0001595	0.000162	0.000156	8.75e-05	7e-05	7.85e-05	0.000129	7.55e-05	7.55e-05	3.98333e-05
87	Lithuania	126	LTU	Europe	High income	Europe	0.010472	0.010472	0.010472	0.010472	0.010472	0.010472	0.010472	0.010472	0.010472	0.010472	0.010472	0.010472	0.010472	0.004859	0.004644	0.00408	0.007663	0.0073801	0.0071724	0.00752	0.007938	0.008466	0.00966	0.009976	0.010179	0.010591	0.01098	0.01143	0.010647	0.012096	0.01432	0.01617	0.01836	0.0204394	0.022848	0.0244219	0.0256379	0.0284153	0.0271036	0.0303625	0.0305743
88	Luxembourg	256	LUX	Europe	High income	Europe	0	0	0	0	0	0	0	0	0	0	0	0	0	0	0	0	0	0	0	0	0	0	0.00108402	0.00110983	0.00142288	0.00126647	0.00126306	0.00119808	0.00119961	0.00120456	0.0013766	0.00158906	0.001641	0.00173758	0.00177996	0.00195105	0.00219696	0.00230772	0.00221646	0.00234515	0.0023272
89	Madagascar	129	MDG	SSA	Low income	Africa	0	0	0	0	0	0	0	0	0	0	0	0	0	0	0	0	0	0	0	0	0	0	0	0	0	0	0	0	0	0	2.28875e-05	4.33047e-05	8.41942e-05	5.13072e-05	9.15823e-05	8.2223e-05	4.66855e-05	0.000157053	0.000143463	0.000120923	0.000104349
90	Malawi	130	MWI	SSA	Low income	Africa	0	0	0	0	0	0	0	0	0	0	0	0	0	0	0	0	0	0	0	0	0	0	0	0	0	0	0	0	0	0	0.000482665	0.00042469	0.000292122	0.000293924	0.000591525	0.000547133	0.000316401	0.000432316	0.000440424	0.00038645	0.000373864
91	Malaysia	131	MYS	OA	Upper middle income	Asia	0.00574	0.00574	0.00574	0.00574	0.00574	0.00574	0.00574	0.00574	0.00574	0.00574	0.00574	0.00574	0.00574	0.00574	0.00574	0.00715	0.00765	0.01204	0.01668	0.016308	0.0174294	0.0182554	0.0250573	0.0339417	0.0421691	0.0497789	0.0526134	0.0538862	0.058883	0.0394697	0.0497526	0.045894	0.0410714	0.0272099	0.024676	0.0177624	0.0131813	0.00810759	0.0034819	0.00193439	0.00163426
92	Maldives	132	MDV	OA	Upper middle income	Asia	0	0	0	0	0	0	0	0	0	0	0	0	0	0	0	0	0	0	0	0	0	0	4.5e-08	6e-08	1e-07	1.7e-07	5.95e-07	1.28e-06	3.2e-07	7.05e-07	6.35e-07	3.5e-07	1.51425e-06	1.28245e-06	1.0156e-06	1.18805e-06	1.6934e-06	1.75e-06	2.0304e-06	2.0304e-06	2.21733e-06
93	Mali	133	MLI	SSA	Low income	Africa	0	0	0	0	0	0	0	0	0	0	0	0	0	0	0	0	0	0	0	0	0	0	0	0	0	0	0	0	0	0	0.000338289	0.000279242	0.000295921	0.000372716	0.000449511	0.000526306	0.000603102	0.000514953	0.000514953	0.000514672	0.000514578
94	Malta	134	MLT	MENA	High income	Europe	0	0	0	0	0	0	0	0	0	0	0	0	0	0	0	0	0	0	0	0	0	0	0	0	0	0	0	0	0	0	8.2e-06	1.38e-05	9.828e-05	0.000214806	0.000302887	0.000381509	0.000229927	7.69304e-05	0.000179555	0.000115782	0.000156956
95	Mauritius	137	MUS	SSA	Upper middle income	Africa	0	0	0	0	0	0	0	0	0	0	0	0	0	0	0	0	0	0	0	0	0	0	0	0	0	0	0	0	0	0	2.5625e-05	3.8725e-05	5.22276e-05	3.79738e-05	5.3288e-05	3.28468e-05	4.52757e-05	4.18916e-05	3.7043e-05	3.88776e-05	3.62567e-05
96	Mexico	138	MEX	LA	Upper middle income	Americas	0.051461	0.048384	0.0453069	0.0422298	0.0391527	0.0360756	0.0329986	0.0299215	0.0268444	0.0237673	0.0215408	0.0161728	0.01476	0.01193	0.0082768	0.005245	0.0036222	0.001197	0.00668	0.013	0.018788	0.0261079	0.0203795	0.0255523	0.0301609	0.0451199	0.0433601	0.0468164	0.0385186	0.0425854	0.0376129	0.0330197	0.0359833	0.0346557	0.014419	0.00919369	0.0149124	0.0145599	0.0133184	0.0133184	0.0124907
97	Mongolia	141	MNG	OA	Lower middle income	Asia	0	0	0	0	0	0	0	0	0	0	0	0	0	0	0	0	0	0	0	0	0	0	0	0	0	0	0	0	0	0	5.513e-05	6.9665e-05	8.46781e-05	0.000126825	9.56372e-05	0.000103429	0.000114818	0.000178364	0.000202594	0.000230883	0.000256465
98	Montenegro	273	MNE	#N/A	Upper middle income	Europe	0	0	0	0	0	0	0	0	0	0	0	0	0	0	0	0	0	0	0	0	0	0	0	0	0	0	8.69e-06	6.945e-06	6.595e-06	5.445e-06	6.8e-06	5.83e-06	6.37815e-06	7.0717e-06	6.6234e-06	6.43915e-06	6.61845e-06	5.21985e-06	6.2773e-06	6.2773e-06	6.98227e-06
99	Morocco	143	MAR	MENA	Lower middle income	Africa	0.0008436	0.0008436	0.0008436	0.0008436	0.0008436	0.0008436	0.0008436	0.0008436	0.0008436	0.0008436	0.0008436	0.0008436	0.00170859	0.0032623	0.0035048	0.0046368	0.004731	0.00783572	0.008976	0.0117706	0.0137016	0.014454	0.019853	0.0182628	0.0219929	0.0344117	0.0353485	0.0292618	0.0264058	0.0188114	0.0211481	0.0212577	0.017797	0.0229418	0.0223695	0.0233513	0.0109553	0.0241152	0.020256	0.020256	0.0176832
100	Mozambique	144	MOZ	SSA	Low income	Africa	0	0	0	0	0	0	0	0	0	0	0	0	0	0	0	0	0	0	0	0	0	0	0	0	0	0	0	0	0	0	0.000216925	0.00016295	0.000118939	0.000133147	0.000167779	6.03441e-05	9.59625e-05	0.000113047	0.000132542	0.000132542	0.000145539
101	Myanmar	28	MMR	OA	Lower middle income	Asia	0	0	0	0	0	0	0	0	0	0	0	0	0	0	0	0	0	0	0	0	0	0	0	0	0	0	0	0	0	0	0.0002565	0.000580325	0.000655008	0.000925046	0.00118015	0.000584372	0.000748313	0.00128133	0.00135652	0.00176672	0.00195358
102	Namibia	147	NAM	SSA	Upper middle income	Africa	0	0	0	0	0	0	0	0	0	0	0	0	0	0	0	0	0	0	0	0	0	0	0	0	0	0	0	0	0	0	1.4245e-05	2.433e-05	5.2517e-05	3.86496e-05	1.9371e-05	5.18406e-05	9.82423e-05	9.42007e-05	0.000101783	9.42802e-05	9.68341e-05
103	Nauru	148	NRU	Oceania	High income	Oceania	0	0	0	0	0	0	0	0	0	0	0	0	0	0	0	0	0	0	0	0	0	0	0	0	0	0	0	0	0	0	0	0	0	0	0	0	0	0	0	0	0
104	Nepal	149	NPL	OA	Lower middle income	Asia	0	0	0	0	0	0	0	0	0	0	0	0	0	0	0	0	0	0	0	0	0	0	0	0	0	0	0	0	0	0	0.00021574	0.000273845	0.00022975	0.000391435	0.000483588	0.000528992	0.000528617	0.000458168	0.000636256	0.00060743	0.000716546
105	Netherlands	150	NLD	Europe	High income	Europe	0.287608	0.2866	0.285591	0.284583	0.283574	0.282566	0.281557	0.280549	0.27954	0.278532	0.27832	0.278149	0.276809	0.263804	0.28045	0.2769	0.2769	0.26625	0.2485	0.24495	0.2103	0.205128	0.199861	0.196418	0.20043	0.184023	0.187049	0.156791	0.150188	0.145722	0.141673	0.138003	0.15015	0.131298	0.144094	0.156889	0.145649	0.145836	0.135718	0.128528	0.119387
106	New Caledonia	153	NCL	Oceania	High income	Oceania	1.13e-05	1.055e-05	9.8e-06	9.05e-06	8.3e-06	7.55e-06	6.8e-06	6.05e-06	5.3e-06	4.55e-06	5e-06	2e-06	1.5e-06	1.5e-06	1.5e-06	1.5e-06	1.5e-06	1.5e-06	1.5e-06	1.5e-06	1.5e-06	1.5e-06	3.64e-06	7.51e-06	3.005e-06	3.925e-06	3.165e-06	3.945e-06	2.695e-06	1.78e-06	2.795e-06	3.43e-06	3.8651e-06	2.495e-06	2.795e-06	2.795e-06	2.81e-06	2.81e-06	2.81e-06	2.81e-06	2.81e-06
107	New Zealand	156	NZL	Oceania	High income	Oceania	0.003096	0.003096	0.003096	0.003096	0.003096	0.003096	0.003096	0.003096	0.003096	0.003096	0.003096	0.003096	0.004515	0.00560374	0.006908	0.009019	0.0084	0.0087507	0.0099775	0.01224	0.207666	0.2421	0.3168	0.345891	0.260308	0.275368	0.239823	0.25179	0.254543	0.2359	0.226611	0.262582	0.271334	0.277544	0.3645	0.3861	0.3888	0.3987	0.4122	0.4068	0.414
108	Nicaragua	157	NIC	LA	Lower middle income	Americas	0	0	0	0	0	0	0	0	0	0	0	0	0	0	0	0	0	0	0	0	0	0	0	0	0	0	0	0	0	0	0.000199315	0.000274895	0.000326895	0.000181445	0.000252835	0.000279882	0.000297265	0.00038821	0.000241548	0.000269856	0.000181517
109	Niger	158	NER	SSA	Low income	Africa	0	0	0	0	0	0	0	0	0	0	0	0	0	0	0	0	0	0	0	0	0	0	0	0	0	0	0	0	0	0	2.4145e-05	1.9065e-05	6.40607e-05	3.56159e-05	6.30144e-05	3.36052e-05	3.22018e-05	3.22018e-05	3.22025e-05	5.51299e-05	6.27728e-05
110	Nigeria	159	NGA	SSA	Lower middle income	Africa	0	0	0	0	0	0	0	0	0	0	0	0	0	0	0	0	0	0	0	0	0	0	0	0	0	0	0	0	0	0	0.00131575	0.00138428	0.00192599	0.00269529	0.00242151	0.00196104	0.00288746	0.00453	0.004364	0.004364	0.00425333
111	North Macedonia	154	MKD	#N/A	Upper middle income	Europe	-0.000397782	-0.00036162	-0.000325458	-0.000289296	-0.000253134	-0.000216972	-0.00018081	-0.000144648	-0.000108486	-7.2324e-05	0	0	0	0	0.00018081	0.000126095	0.000152	0.0001405	0.000126	0.000125	9.6e-05	6.3e-05	4.4845e-05	6.015e-05	7.515e-05	9.046e-05	8.537e-05	9.4485e-05	7.8385e-05	8.706e-05	9.722e-05	9.0715e-05	8.3694e-05	9.65706e-05	0.000102143	9.82238e-05	0.00011262	0.000104983	8.957e-05	8.80956e-05	7.73285e-05
112	Norway	162	NOR	Europe	High income	Europe	0.00628923	0.0067453	0.00720136	0.00765743	0.00811349	0.00856956	0.00902563	0.00948169	0.00993776	0.0103938	0.0108574	0.0114261	0.011695	0.0119616	0.01287	0.013552	0.014112	0.014672	0.01431	0.01484	0.013566	0.0126746	0.0118017	0.0113872	0.0107519	0.0102383	0.00927414	0.00956871	0.00969327	0.00834678	0.00768294	0.00864	0.00850167	0.00859698	0.00892854	0.00923382	0.00922158	0.00897075	0.00921537	0.00960885	0.00990309
113	Oman	221	OMN	MENA	High income	Asia	0	0	0	0	0	0	0	0	0	0	0	0	0	0	0	0	0	0	0	0	0	0	0	0	0	0	0	0	0	0	4.8152e-05	4.73551e-05	5.00162e-05	5.61157e-05	4.3019e-05	4.6656e-05	4.45773e-05	4.39817e-05	5.14182e-05	5.14182e-05	5.63758e-05
114	Pakistan	165	PAK	OA	Lower middle income	Asia	0.00914323	0.0157054	0.0222676	0.0288299	0.0353921	0.0419543	0.0485165	0.0550787	0.0616409	0.0682031	0.0765254	0.0775317	0.0899978	0.094583	0.100811	0.11946	0.123075	0.131519	0.13597	0.150831	0.158522	0.167288	0.178873	0.191569	0.205618	0.233959	0.243864	0.22798	0.245957	0.28996	0.238749	0.232676	0.208106	0.236488	0.229166	0.230717	0.236659	0.251625	0.251625	0.255891	0.257313
115	Panama	166	PAN	LA	Upper middle income	Americas	0	0	0	0	0	0	0	0	0	0	0	0	0	0	0	0	0	0	0	0	0	0	0	0	0	0	0	0	0	0	0.000108005	6.579e-05	0.000113571	0.000133407	7.97696e-05	8.15179e-05	4.77273e-05	6.00103e-05	5.8089e-05	5.63466e-05	5.44849e-05
116	Papua New Guinea	168	PNG	Oceania	Lower middle income	Oceania	-4.3e-06	-9.5e-07	2.4e-06	5.75e-06	9.1e-06	1.245e-05	1.58e-05	1.915e-05	2.25e-05	2.585e-05	2.7e-05	3.25e-05	4e-05	4e-05	4e-05	4e-05	4e-05	4.05e-05	1.6e-05	1.35e-05	2.35e-05	2.4e-05	2.4915e-05	3.4345e-05	7.376e-05	6.916e-05	5.6585e-05	6.099e-05	6.8475e-05	9.5055e-05	7.984e-05	5.7805e-05	8.06584e-05	8.2648e-05	8.51085e-05	0.000103413	0.000105021	0.000131795	0.000158682	0.000143744	0.000156689
117	Paraguay	169	PRY	LA	Upper middle income	Americas	0	0	0	0	0	0	0	0	0	0	0	0	0	0	0	0	0	0	0	0	0	0	0	0	0	0	0	0	0	0	0.00040808	0.000502925	0.000487879	0.000577116	0.000672606	0.000611512	0.000601185	0.000669019	0.000665522	0.000613857	0.000594304
118	Peru	170	PER	LA	Upper middle income	Americas	0	0	0	0	0	0	0	0	0	0	0	0	0	0	0	0	0	0	0	0	0	0	0	0	0	0	0	0	0	0	0.00111712	0.00125621	0.00133173	0.00126503	0.00124907	0.00141064	0.0014466	0.00165034	0.00123023	0.00164961	0.00150933
119	Philippines	171	PHL	OA	Lower middle income	Asia	0.0054946	0.0067028	0.00791099	0.00911919	0.0103274	0.0115356	0.0127438	0.013952	0.0151602	0.0163684	0.020032	0.0157404	0.0192178	0.0220628	0.0229118	0.0234426	0.02895	0.0339893	0.0261992	0.0312253	0.0327079	0.035007	0.0316123	0.0412251	0.0466058	0.0413542	0.0369979	0.0405569	0.0313012	0.0333949	0.0415258	0.0362914	0.0329	0.0369221	0.0416878	0.0368834	0.0439695	0.0532902	0.0454773	0.0496699	0.0458588
120	Poland	173	POL	Europe	High income	Europe	0.110261	0.111575	0.11289	0.114204	0.115519	0.116833	0.118148	0.119462	0.120777	0.122091	0.12749	0.124306	0.118894	0.126536	0.132948	0.128644	0.13013	0.137319	0.110337	0.103356	0.120091	0.128404	0.135567	0.158415	0.171002	0.205279	0.232364	0.194191	0.186218	0.174029	0.185487	0.186099	0.200447	0.186728	0.170612	0.17731	0.195602	0.200396	0.168997	0.17789	0.159921
121	Portugal	174	PRT	Europe	High income	Europe	-0.0016732	-0.0012139	-0.0007546	-0.0002953	0.000164	0.0006233	0.0010826	0.0015419	0.0020012	0.0024605	0.003004	0.003384	0.003683	0.004257	0.004864	0.00525	0.006204	0.006171	0.007336	0.0072	0.006893	0.006489	0.0104897	0.00726871	0.00843155	0.00708375	0.00611737	0.00791035	0.00735917	0.00681051	0.00751868	0.00760704	0.00908344	0.00995787	0.0123492	0.0117906	0.0113863	0.0112842	0.0116474	0.0127135	0.013329
122	Qatar	179	QAT	MENA	High income	Asia	-4.606e-05	-4.119e-05	-3.632e-05	-3.145e-05	-2.658e-05	-2.171e-05	-1.684e-05	-1.197e-05	-7.1e-06	-2.23e-06	6.9e-06	7.5e-06	7.5e-06	1e-05	3e-05	3e-05	5.86e-06	5.825e-06	5e-06	4e-06	2.5e-06	4.5e-06	5e-06	5e-06	5e-06	5e-06	5e-06	5e-06	5e-06	5e-06	5e-06	5e-06	5e-06	5e-06	7e-06	6e-06	6e-06	7e-06	7.5e-06	7.5e-06	7.83333e-06
123	Republic of Korea	117	KOR	OA	High income	Asia	0.023028	0.0256265	0.028225	0.0308235	0.033422	0.0360205	0.038619	0.0412175	0.043816	0.0464145	0.049013	0.0516115	0.0603384	0.0658674	0.0722	0.0798308	0.0825192	0.099372	0.09471	0.0899426	0.0864186	0.0786565	0.0747561	0.0758038	0.081046	0.0876338	0.064454	0.0729501	0.0601674	0.0474584	0.00107665	0.00110691	0.00116029	0.00111976	0.00110531	0.00106057	0.00107297	0.00104742	0.00108071	0.00105839	0.00107314
124	Republic of Moldova	146	MDA	FSU	Upper middle income	Europe	-0.0008953	-0.0008053	-0.0007153	-0.0006253	-0.0005353	-0.0004453	-0.0003553	-0.0002653	-0.0001753	-8.53e-05	0	0	0.0003235	0.0003	0.0003	0.0003	0.0003	4.75e-05	3.4e-05	1.55e-05	2.5e-05	0.00015587	7.35e-05	6.65e-05	7.1e-05	7.4e-05	6.4055e-05	8.5735e-05	9.962e-05	7.289e-05	8.1775e-05	9.604e-05	0.0001345	0.00017	0.000200775	0.000169717	0.000229647	0.000231244	0.000318755	0.000246487	0.000280738
125	Romania	183	ROU	Europe	Upper middle income	Europe	0.00153572	0.00144176	0.0013478	0.00125384	0.00115988	0.00106592	0.00097196	0.000878	0.00078404	0.00069008	0.0007654	0.000275	0.000362	0.000411	0.0002276	0.000233	0.000266	0.00022	0.000268	0.000182	0.000239279	0.000268469	0.000239071	0.000252139	0.000270131	0.000299195	0.000252201	0.000265487	0.000279886	0.000296055	0.00611514	0.00939999	0.0144981	0.0218163	0.023779	0.0333529	0.0373004	0.0470322	0.0648284	0.0699145	0.0781903
126	Russian Federation	185	RUS	FSU	Upper middle income	Europe	0.04018	0.06018	0.08018	0.10018	0.12018	0.14018	0.16018	0.18018	0.20018	0.22018	0.24018	0.26018	0.312018	0.231763	0.0972	0.102	0.095448	0.08645	0.071466	0.07672	0.07776	0.0905115	0.076188	0.0727844	0.0729295	0.0768284	0.0823194	0.0939375	0.108878	0.111356	0.119268	0.0757692	0.0707874	0.069996	0.0716694	0.0758052	0.0867127	0.0907677	0.092521	0.103647	0.108525
127	Rwanda	184	RWA	SSA	Low income	Africa	0	0	0	0	0	0	0	0	0	0	0	0	0	0	0	0	0	0	0	0	0	0	0	0	0	0	0	0	0	0	4.7e-07	3.85e-07	1.15348e-05	3.36084e-05	3.46841e-05	5.54759e-05	1.73021e-05	4.28137e-05	3.78061e-05	5.31418e-05	5.49153e-05
128	Saint Kitts and Nevis	188	KNA	LA	High income	Americas	0	0	0	0	0	0	0	0	0	0	0	0	0	0	0	0	0	0	0	0	0	0	0	0	0	0	0	0	0	0	1.15e-07	1.2e-07	1.2e-07	5e-11	2.147e-07	4.37e-08	8.28e-08	6.415e-08	6.275e-08	6.045e-08	5.995e-08
129	Saint Lucia	189	LCA	LA	Upper middle income	Americas	-1.5125e-05	-1.25e-05	-9.875e-06	-7.25e-06	-4.625e-06	-2e-06	6.25e-07	3.25e-06	5.875e-06	8.5e-06	1.1875e-05	1.5e-05	1.5e-05	1.5e-05	2.5e-05	3.5e-05	4.4975e-05	4.8235e-05	1.08e-05	1e-05	1e-05	1e-05	0	0	0	0	0	0	7.5e-08	4.6e-07	1.26e-06	7.75e-07	1.58225e-06	1.0255e-06	2.00375e-06	2.14655e-06	1.41615e-06	6.2885e-07	6.6075e-07	1.3828e-06	1.64475e-06
130	Samoa	244	WSM	Oceania	Lower middle income	Oceania	0	0	0	0	0	0	0	0	0	0	0	0	0	0	0	0	0	0	0	0	0	0	2e-08	3.5e-08	7e-08	6e-08	4.5e-08	8e-08	9e-08	5.5e-08	3e-08	2e-08	3.1e-09	4.3e-08	3.47e-08	7.15e-09	1.7295e-07	4.325e-08	1.029e-07	1.3115e-07	1.80333e-07
131	Saudi Arabia	194	SAU	MENA	High income	Asia	0	0	0	0	0	0	0	0	0	0	0	0	0	0	0	0	0	0	0	0	0	0	0	0	0	0	0	0	0	0	0.000625	0.0006375	0.00061	0.000883	0.00082	0.000985	0.0010085	0.000893	0.000891	0.000891	0.000889667
132	Senegal	195	SEN	SSA	Lower middle income	Africa	0	0	0	0	0	0	0	0	0	0	0	0	0	0	0	0	0	0	0	0	0	0	0	0	0	0	0	0	0	0	0.00013585	9.9235e-05	9.685e-05	0.0001067	0.00010725	0.0001415	0.000172429	0.00023711	0.000181162	0.000157429	0.00011222
133	Serbia	272	SRB	#N/A	Upper middle income	Europe	0	0	0	0	0	0	0	0	0	0	0	0	0	0	0	0	0	0	0	0	0	0	0	0	0	0	0.00122507	0.00157376	0.00114646	0.00168914	0.00106903	0.00123352	0.00178458	0.00170368	0.00105014	0.000960049	0.00117956	0.00108659	0.000580786	0.00106137	0.000884363
134	Serbia and Montenegro	186	SCG	#N/A	NA	Europe	-0.000986	-0.0008866	-0.0007872	-0.0006878	-0.0005884	-0.000489	-0.0003896	-0.0002902	-0.0001908	-9.14e-05	0	0	0.00039	0.000294	0.00035	0.000645	0.0008025	0.000925	0.00077	0.0006905	0.0007245	0.0010105	0.000961835	0.00083541	0.00152215	0.00138476	0	0	0	0	0	0	0	0	0	0	0	0	0	0	0
135	Seychelles	196	SYC	SSA	High income	Africa	0	0	0	0	0	0	0	0	0	0	0	0	0	0	0	0	0	0	0	5e-08	7.5e-08	4e-08	0	4e-08	1.5e-08	5e-08	2e-08	1.25e-07	7e-08	1.2e-07	5e-08	1.5e-07	1.947e-07	1.306e-07	1.838e-07	2.8795e-07	2.3725e-07	2.524e-07	2.3375e-07	3.216e-07	3.3845e-07
136	Singapore	200	SGP	OA	High income	Asia	0	0	0	0	0	0	0	0	0	0	0	0	0	0	0	0	0	0	0	0	0	0	0	0	0	0	0	0	0	0	2.38635e-06	1.6648e-05	1.39039e-05	1.2951e-05	0	0	0	0	0	0	0
137	Slovakia	199	SVK	Europe	High income	Europe	0.00733178	0.00733178	0.00733178	0.00733178	0.00733178	0.00733178	0.00733178	0.00733178	0.00733178	0.00733178	0.00733178	0.00733178	0.00733178	0.00733178	0.00741485	0.00734696	0.00753147	0.0065975	0.007122	0.00522856	0.0066501	0.00675163	0.0068292	0.00687235	0.00707458	0.00700261	0.00800415	0.00789633	0.00693522	0.00781857	0.0092969	0.0111104	0.0136297	0.0147655	0.016665	0.017216	0.0201978	0.020832	0.0219261	0.0218506	0.0225548
138	Slovenia	198	SVN	Europe	High income	Europe	0.00568891	0.00568891	0.00568891	0.00568891	0.00568891	0.00568891	0.00568891	0.00568891	0.00568891	0.00568891	0.00568891	0.00568891	0.00568891	0.00438395	0.00482382	0.00357	0.0023474	0.00310328	0.00299392	0.00275136	0.00282269	0.00288591	0.00277208	0.00292701	0.00260774	0.0025689	0.00269523	0.0026298	0.00223947	0.00243612	0.0027328	0.00296989	0.003156	0.00354419	0.00400568	0.00424785	0.00433552	0.00460426	0.00463981	0.00476799	0.00483441
139	South Africa	202	ZAF	SSA	Upper middle income	Africa	0.0050134	0.0050134	0.0050134	0.0050134	0.0050134	0.0050134	0.0050134	0.0050134	0.0050134	0.0050134	0.0050134	0.0050134	0.00726	0.0107017	0.0116281	0.014282	0.017415	0.019845	0.021924	0.02478	0.0262017	0.025545	0.0324409	0.0298787	0.0312127	0.0263918	0.0338688	0.0355979	0.034354	0.0367559	0.029625	0.028911	0.02709	0.0237405	0.020145	0.01785	0.01635	0.0235	0.01905	0.01905	0.0160833
140	Spain	203	ESP	Europe	High income	Europe	0.0160407	0.015424	0.0148073	0.0141906	0.0135739	0.0129572	0.0123405	0.0117238	0.0111071	0.0104904	0.0106311	0.00898835	0.00735859	0.0083637	0.00786	0.0073024	0.0092248	0.0083352	0.008393	0.008267	0.0089096	0.0088856	0.00923891	0.0119861	0.0118024	0.0101614	0.0116374	0.0118303	0.00887708	0.00937283	0.159987	0.143939	0.14338	0.163456	0.187322	0.181578	0.166966	0.183485	0.175694	0.171913	0.165459
141	Sri Lanka	38	LKA	OA	Lower middle income	Asia	0	0	0	0	0	0	0	0	0	0	0	0	0	0	0	0	0	0	0	0	0	0	0	0	0	0	0	0	0	0	0.00083048	0.0010469	0.000821358	0.00063876	0.00113924	0.00112714	0.000588885	0.00054865	0.000344148	0.000714259	0.000701296
142	Sudan	276	SDN	SSA	Low income	Africa	0	0	0	0	0	0	0	0	0	0	0	0	0	0	0	0	0	0	0	0	0	0	0	0	0	0	0	0	0	0	0	0	0.000143597	0.000228224	0.000202667	0.000384628	0.00089422	0.000819573	0.000815334	0.000602274	0.000528428
143	Suriname	207	SUR	LA	Upper middle income	Americas	0	0	0	0	0	0	0	0	0	0	0	0	0	0	0	0	0	0	0	0	0	0	0	0	0	0	0	0	0	0	4.922e-05	4.621e-05	3.03324e-05	3.23505e-05	4.74552e-05	5.41171e-05	6.07789e-05	6.20856e-05	3.49057e-05	3.26898e-05	1.38313e-05
144	Sweden	210	SWE	Europe	High income	Europe	0.000154959	0.000753737	0.00135252	0.00195129	0.00255007	0.00314885	0.00374763	0.00434641	0.00494518	0.00554396	0.0065632	0.006105	0.00723807	0.00837125	0.00842396	0.00772268	0.00872609	0.00910787	0.009016	0.009456	0.00806536	0.00635899	0.0049896	0.0037821	0.0024752	0.0011305	0	0	0	0	0.00334388	0.00514332	0.00740485	0.0102	0.0141854	0.0177546	0.0201546	0.0244767	0.0254792	0.0280085	0.0264717
145	Switzerland	211	CHE	Europe	High income	Europe	0.0213496	0.0211177	0.0208858	0.0206539	0.020422	0.0201901	0.0199582	0.0197263	0.0194944	0.0192625	0.01902	0.018711	0.018752	0.01827	0.018081	0.018395	0.01736	0.01662	0.016107	0.01431	0.0132053	0.0152791	0.0113112	0.0121341	0.0130254	0.0152899	0.0154196	0.0140902	0.0153398	0.014806	0.0147404	0.0134989	0.0114111	0.0141608	0.014255	0.014422	0.0152427	0.0140825	0.0129194	0.0110629	0.00966869
146	Syrian Arab Republic	212	SYR	MENA	Low income	Asia	0	0	0	0	0	0	0	0	0	0	0	0	0	0	0	0	0	0	0	0	0	0	0	0	0	0	0	0	0	0	0.000595875	0.000664845	0.000558571	0.000125642	0.00014475	1.19632e-05	8.8795e-05	3.73995e-05	2.70413e-05	0.00012441	0.000149961
147	Tajikistan	208	TJK	FSU	Lower middle income	Asia	-0.000606	-0.000543	-0.00048	-0.000417	-0.000354	-0.000291	-0.000228	-0.000165	-0.000102	-3.9e-05	0	0	0.00032	0.00023	0.0002	0.0002	0.0001605	0.000206135	0.00014136	5.3e-05	4.45e-05	6.05e-05	7.55071e-05	2.64949e-05	3.14702e-05	8.01825e-06	6.6952e-05	5.39098e-05	3.91832e-05	3.01179e-05	3.01179e-05	2.10526e-05	3.09181e-05	3.51664e-05	6.18845e-05	8.21912e-05	3.96864e-05	3.96864e-05	3.96864e-05	3.96864e-05	3.96864e-05
148	Thailand	216	THA	OA	Upper middle income	Asia	0.0310953	0.0321402	0.0331852	0.0342301	0.0352751	0.0363201	0.037365	0.03841	0.0394549	0.0404999	0.0415448	0.0425898	0.0504168	0.066903	0.06586	0.066976	0.0770214	0.076832	0.0905	0.110213	0.097944	0.105531	0.120179	0.143475	0.135796	0.125373	0.130836	0.152734	0.146099	0.182687	0.196063	0.193885	0.19763	0.200673	0.188301	0.16771	0.180751	0.210662	0.184942	0.15411	0.126686
149	Togo	217	TGO	SSA	Low income	Africa	0	0	0	0	0	0	0	0	0	0	0	0	0	0	0	0	0	0	0	0	0	0	0	0	0	0	0	0	0	0	4.61367e-05	6.65584e-05	3.43042e-05	4.6464e-05	8.672e-06	4.8767e-06	6.17257e-05	2.13508e-05	0.00010353	1.75095e-05	4.36222e-05
150	Tonga	219	TON	Oceania	Upper middle income	Oceania	0	0	0	0	0	0	0	0	0	0	0	0	0	0	0	0	0	0	0	0	0	0	0	0	0	0	0	0	5.3645e-07	5.3645e-07	4.78e-08	3.6e-08	2.699e-07	3.629e-07	2.298e-07	2.7785e-07	4.6245e-07	5.6595e-07	3.1785e-07	4.2605e-07	2.96717e-07
151	Trinidad and Tobago	220	TTO	LA	High income	Americas	0	0	0	0	0	0	0	0	0	0	0	0	0	0	0	0	0	0	0	0	0	0	0	0	0	0	0	0	0	0	2.55e-05	2.5e-05	3e-05	3e-05	3.25e-05	3.25e-05	3.25e-05	3.2e-05	3.25e-05	3.25e-05	3.28333e-05
152	Tunisia	222	TUN	MENA	Lower middle income	Africa	0	0	0	0	0	0	0	0	0	0	0	0	0	0	0	0	0	0	0	0	0	0	0	0	0	0	0	0	0	0	0.0004	0.00041	0.000425	0.0002645	0.0003235	0.0003705	0.0004935	0.0003825	0.0004295	0.0004295	0.000460833
153	Turkey	223	TUR	MENA	Upper middle income	Asia	0.00407822	0.00500357	0.00592892	0.00685427	0.00777962	0.00870497	0.00963032	0.0105557	0.011481	0.0124064	0.0131963	0.0132444	0.0156798	0.0186928	0.0150988	0.016859	0.0195126	0.021006	0.026448	0.0296815	0.0330766	0.0317116	0.0383634	0.0482604	0.0546521	0.0603703	0.0675035	0.065141	0.0543873	0.0734199	0.0685304	0.0604346	0.0687175	0.0760259	0.0716563	0.0713553	0.091031	0.0847026	0.0733242	0.0807624	0.0756561
154	Uganda	226	UGA	SSA	Low income	Africa	0	0	0	0	0	0	0	0	0	0	0	0	0	0	0	0	0	0	0	0	0	0	0	0	0	0	0	0	0	0	3.183e-05	3.8045e-05	4.02434e-05	4.79769e-05	3.31933e-05	1.04798e-05	4.26923e-05	3.80386e-05	5.6045e-05	5.6045e-05	6.80492e-05
155	Ukraine	230	UKR	FSU	Lower middle income	Europe	0	0	0	0	0	0	0	0	0	0	0	0	0	0	0	0	0	0	0	0	0	0.00038	0.000886984	0.00107885	0.00138112	0.0018844	0.00280092	0.00346896	0.00441468	0.00380946	0.00464766	0.00539328	0.0055806	0.00625746	0.00612696	0.00590976	0.00718428	0.00819186	0.00842948	0.00880528	0.00908896
156	United Arab Emirates	225	ARE	MENA	High income	Asia	0	0	0	0	0	0	0	0	0	0	0	0	0	0	0	0	0	0	0	0	0	0	0	0	0	0	0	0	0	0	0.00013025	0.00012565	9.805e-05	8.425e-05	6.22546e-05	7.57318e-05	7.57318e-05	7.57318e-05	7.57318e-05	7.57318e-05	7.57318e-05
157	United Kingdom of Great Britain and Northern Ireland	229	GBR	Europe	High income	Europe	0.978729	0.949617	0.920505	0.891393	0.862282	0.83317	0.804058	0.774946	0.745834	0.716722	0.72768	0.64974	0.574149	0.576745	0.618618	0.608224	0.657303	0.611987	0.570984	0.55792	0.478335	0.499149	0.485982	0.445614	0.430875	0.393631	0.36108	0.36288	0.36036	0.34128	0.34544	0.32704	0.3	0.27972	0.2756	0.25176	0.22572	0.2082	0.18594	0.16608	0.144807
158	United Republic of Tanzania	215	TZA	SSA	Lower middle income	Africa	0	0	0	0	0	0	0	0	0	0	0	0	0	0	0	0	0	0	0	0	0	0	0	0	0	0	0	0	0	0	0.0003319	0.000338585	0.000282655	0.000540908	0.00042005	0.00038283	0.000537835	0.000530061	0.000708791	0.000707547	0.000826287
159	United States of America	231	USA	NA	High income	Americas	0.310185	0.354215	0.398246	0.442276	0.486306	0.530337	0.574367	0.618397	0.662428	0.706458	0.753044	0.795899	0.817756	0.909804	0.916244	0.955823	0.996014	1.02872	1.06919	1.08878	1.07034	1.09677	1.14923	1.23463	1.25384	1.23353	1.33692	1.33228	1.27469	1.22189	1.21624	1.32506	1.34388	1.34058	1.29824	1.30123	1.28093	1.27399	1.27898	1.28397	1.28895
160	Uruguay	234	URY	LA	High income	Americas	-0.00254055	-0.00221126	-0.00188197	-0.00155268	-0.00122339	-0.000894104	-0.000564816	-0.000235528	9.37608e-05	0.000423049	0.000663744	0.00101963	0.0015312	0.00204	0.0018	0.001764	0.004512	0.005076	0.00642	0.00516	0.00434904	0.00641376	0.00311976	0.00791016	0.0101328	0.00886608	0.0115758	0.0111077	0.0111101	0.0126256	0.00075738	0.00070568	0.00108522	0.00104103	0.000880257	0.00054825	0.000782872	0.000777445	0.000864815	0.00085918	0.000915548
161	Uzbekistan	235	UZB	FSU	Lower middle income	Asia	0.02179	0.02379	0.02579	0.02779	0.02979	0.03179	0.03379	0.03579	0.03779	0.03979	0.04179	0.04379	0.04879	0.03616	0.0324	0.0306	0.02134	0.061698	0.055298	0.04976	0.049167	0.046397	0.046956	0.048074	0.041151	0.046547	0.0486	0.048777	0.0514716	0.0546985	0.0569462	0.0526168	0.0444055	0.0405459	0.0349529	0.0283794	0.0216395	0.0144263	0.0144263	0.0144263	0.0144263
162	Venezuela (Bolivarian Republic of)	236	VEN	LA	Lower middle income	Americas	-0.0027623	-0.00201985	-0.0012774	-0.00053495	0.0002075	0.00094995	0.0016924	0.00243485	0.0031773	0.00391975	0.00492	0.0050475	0.006228	0.006768	0.007772	0.011424	0.013509	0.015147	0.011574	0.00954	0.01575	0.01629	0.0171	0.01728	0.01845	0.0198	0.01629	0.0198675	0.0278235	0.0249642	0.0267588	0.0252184	0.0229898	0.0216446	0.0211189	0.0210938	0.020421	0.020016	0.012807	0.012807	0.008001
163	Viet Nam	237	VNM	OA	Lower middle income	Asia	0.004333	0.004333	0.004333	0.004333	0.004333	0.004333	0.004333	0.004333	0.004333	0.004333	0.004333	0.004333	0.0043304	0.00565	0.0096239	0.0097644	0.0129389	0.0129206	0.0177915	0.0208114	0.023904	0.0202008	0.0227131	0.026065	0.0287814	0.0264395	0.0524498	0.0608261	0.0385127	0.0822937	0.0633964	0.0524418	0.0628569	0.0862991	0.072286	0.0898764	0.0820928	0.0828526	0.0833598	0.0791857	0.0781326
164	Yemen	249	YEM	MENA	Low income	Asia	0	0	0	0	0	0	0	0	0	0	0	0	0	0	0	0	0	0	0	0	0	0	0	0	0	0	0	0	0	0	0.0001196	6.9e-05	6.70634e-05	0.000133988	0.00011776	4.75625e-06	9.36587e-05	6.59963e-05	1.81112e-05	4.60299e-05	2.34127e-05
165	Zambia	251	ZMB	SSA	Lower middle income	Africa	0	0	0	0	0	0	0	0	0	0	0	0	0	0	0	0	0	0	0	0	0	0	0	0	0	0	0	0	0	0	0.000388085	0.00058243	0.000496689	0.000703718	0.0006899	0.000827625	0.000940537	0.00105345	0.000739929	0.000838202	0.000661946
166	Zimbabwe	181	ZWE	SSA	Lower middle income	Africa	0.0017947	0.00169404	0.00159338	0.00149272	0.00139206	0.00129139	0.00119073	0.00109007	0.000989411	0.00088875	0.000854865	0.000718576	0.0004032	0.000492696	0.0004645	0.000228	0.000188	9.4e-05	0	0	0	0	0	0	0	0	0	0	0	0	0.00035251	0.000297815	0.000205	0.000186	0.00025	0.000213	0.0002905	0.000325	0.0002505	0.0002505	0.000200833

## Sheet: S6
Country-level grassland N manure: Unit Tg N
	Country name	Area Code	ISO-3	region_11	Income group	Continent	Y1980	Y1981	Y1982	Y1983	Y1984	Y1985	Y1986	Y1987	Y1988	Y1989	Y1990	Y1991	Y1992	Y1993	Y1994	Y1995	Y1996	Y1997	Y1998	Y1999	Y2000	Y2001	Y2002	Y2003	Y2004	Y2005	Y2006	Y2007	Y2008	Y2009	Y2010	Y2011	Y2012	Y2013	Y2014	Y2015	Y2016	Y2017	Y2018	Y2019	Y2020
1	Afghanistan	2	AFG	OA	Low income	Asia	0.0259901	0.0261288	0.0262675	0.0264062	0.0265449	0.0266836	0.0268223	0.026961	0.0270997	0.0272384	0.0271191	0.0279426	0.0277134	0.0274268	0.0280706	0.0293148	0.030994	0.0344032	0.0377079	0.0416355	0.036756	0.0308896	0.0336677	0.0343653	0.0353042	0.0351671	0.0333222	0.031211	0.0360045	0.0371777	0.04203	0.0440408	0.0431546	0.0420666	0.042554	0.0422442	0.0418198	0.0418957	0.0426637	0.0425375	0.042301
2	Albania	3	ALB	Europe	Upper middle income	Europe	0.000223346	0.000880751	0.00153816	0.00219556	0.00285297	0.00351037	0.00416777	0.00482518	0.00548258	0.00613999	0.00729754	0.0074443	0.00751176	0.00800142	0.010306	0.0103473	0.0088951	0.00831919	0.00792188	0.00822588	0.00826999	0.00801886	0.00769643	0.00792581	0.00754446	0.00746659	0.00744776	0.00717376	0.00685085	0.00655487	0.00661303	0.00650964	0.00668068	0.00681015	0.00696636	0.00702127	0.00705026	0.006908	0.00674902	0.00629886	0.00581062
3	Algeria	4	DZA	MENA	Lower middle income	Africa	0.0324716	0.0327529	0.0330341	0.0333153	0.0335966	0.0338778	0.034159	0.0344402	0.0347215	0.0350027	0.0357799	0.0344528	0.0360717	0.03703	0.0358974	0.036008	0.0354002	0.0359659	0.0382461	0.0386212	0.0385164	0.0385777	0.0383254	0.0393266	0.0408852	0.0416157	0.0430112	0.0435677	0.0432303	0.0454844	0.0481272	0.0499351	0.0520545	0.0545908	0.0570866	0.0577542	0.0574046	0.0571	0.0570042	0.0576633	0.0593262
4	Angola	7	AGO	SSA	Lower middle income	Africa	0.0172633	0.0171469	0.0170305	0.0169142	0.0167978	0.0166814	0.016565	0.0164487	0.0163323	0.0162159	0.0158265	0.0160202	0.0163173	0.0158301	0.0153397	0.0153443	0.0168355	0.0180586	0.0196729	0.0198598	0.0207382	0.0211815	0.0213595	0.0214934	0.0213943	0.023276	0.023931	0.0246242	0.0253402	0.025983	0.0268922	0.0276028	0.0284535	0.0293576	0.0303132	0.0313296	0.0313582	0.0309176	0.0315522	0.0322529	0.0327608
5	Antigua and Barbuda	8	ATG	LA	High income	Americas	8.17571e-05	8.42179e-05	8.66787e-05	8.91394e-05	9.16002e-05	9.4061e-05	9.65218e-05	9.89826e-05	0.000101443	0.000103904	0.000107876	0.000108727	0.000108797	0.000112978	0.000118055	0.000123632	0.000126444	0.000130696	0.000132974	0.000135469	0.000136362	0.000139546	0.000141865	0.00014405	0.000146747	0.00014695	0.00014834	0.000148883	0.000145111	0.000143294	9.16676e-05	9.20013e-05	9.20013e-05	9.16244e-05	9.16251e-05	9.19512e-05	9.16788e-05	9.18408e-05	9.05813e-05	7.97193e-05	7.6682e-05
6	Argentina	9	ARG	LA	Upper middle income	Americas	0.299172	0.296148	0.293124	0.290099	0.287075	0.284051	0.281027	0.278003	0.274978	0.271954	0.268886	0.264793	0.266205	0.256728	0.257797	0.253026	0.244411	0.240243	0.233094	0.237379	0.235877	0.236476	0.248011	0.265606	0.271106	0.272506	0.278342	0.280626	0.275842	0.262541	0.240418	0.236784	0.245049	0.249671	0.2525	0.248182	0.252726	0.261669	0.260684	0.262416	0.260409
7	Armenia	1	ARM	FSU	Upper middle income	Asia	0.000790922	0.000790922	0.000790922	0.000790922	0.000790922	0.00129092	0.00179092	0.00229092	0.00279092	0.00329092	0.00379092	0.00429092	0.00479092	0.00402136	0.0039051	0.00379814	0.0037784	0.00374785	0.00344106	0.00351787	0.00358594	0.0036668	0.00383683	0.00400293	0.00420691	0.00420107	0.00432037	0.00448542	0.00448401	0.00413986	0.00401317	0.00400559	0.00423909	0.00468616	0.00482965	0.00491937	0.00504299	0.00472504	0.00429982	0.00418084	0.00426446
8	Australia	10	AUS	Oceania	High income	Oceania	0.647315	0.630513	0.613711	0.596908	0.580106	0.563304	0.546502	0.5297	0.512897	0.496095	0.479539	0.468385	0.440383	0.420832	0.419304	0.395145	0.399797	0.400543	0.395512	0.389678	0.402072	0.388145	0.380601	0.359377	0.368531	0.370888	0.354512	0.340316	0.318709	0.315087	0.298996	0.319215	0.322341	0.32887	0.322003	0.30901	0.288501	0.304475	0.301797	0.284189	0.272536
9	Austria	11	AUT	Europe	High income	Europe	0.0136638	0.0134801	0.0132965	0.0131128	0.0129291	0.0127455	0.0125618	0.0123781	0.0121944	0.0120108	0.0117157	0.0117296	0.0116045	0.0111738	0.0110753	0.0107199	0.0107368	0.0105618	0.0103787	0.0103021	0.0101217	0.00993153	0.00981955	0.00963023	0.00951074	0.00949838	0.0094369	0.00933079	0.00945076	0.00934887	0.00951368	0.00951728	0.00935036	0.00929868	0.00927534	0.0092762	0.00928399	0.00931901	0.00923789	0.00912809	0.00906051
10	Azerbaijan	52	AZE	FSU	Upper middle income	Asia	0.0177839	0.0176839	0.0175839	0.0174839	0.0173839	0.0172839	0.0171839	0.0170839	0.0169839	0.0168839	0.0167839	0.0166839	0.0165839	0.0154196	0.0142971	0.014309	0.0146262	0.015492	0.0163617	0.0170266	0.017669	0.0186681	0.0194524	0.0204347	0.0211875	0.0218674	0.0227283	0.0233174	0.0240411	0.0247019	0.0251647	0.0251847	0.0254879	0.0258354	0.0262399	0.0263446	0.0262776	0.0260537	0.0257886	0.0256558	0.0255016
11	Bahamas	12	BHS	LA	High income	Americas	0.000110214	0.000107555	0.000104895	0.000102235	9.95752e-05	9.69155e-05	9.42557e-05	9.1596e-05	8.89362e-05	8.62764e-05	8.62764e-05	7.51478e-05	7.9944e-05	7.91322e-05	7.09854e-05	0.00010604	0.000133875	0.000116161	0.000159965	9.62614e-05	9.57079e-05	9.8964e-05	9.93854e-05	0.0001129	0.000114633	0.000114647	0.000114658	0.000114444	0.000114443	0.000114447	0.000114452	0.000114792	0.000115326	0.000115328	0.000115326	0.00011796	0.000116908	0.000119418	0.000118046	0.000119205	0.000119739
12	Bahrain	13	BHR	MENA	High income	Asia	0.000162763	0.000161268	0.000159774	0.00015828	0.000156785	0.000155291	0.000153797	0.000152302	0.000150808	0.000149314	0.000147994	0.000144733	0.000146412	0.000144252	0.000140763	0.000133078	0.000140894	0.000142483	0.000143193	0.000150023	0.000148171	0.000145016	0.000181931	0.000169936	0.000165781	0.00016533	0.000166429	0.000164184	0.000146352	0.000149208	0.000164354	0.00016698	0.000170298	0.000174434	0.00017698	0.000181418	0.000188553	0.000196685	0.000205353	0.000213979	0.000196343
13	Bangladesh	16	BGD	OA	Lower middle income	Asia	0.032215	0.0353451	0.0384752	0.0416053	0.0447354	0.0478655	0.0509956	0.0541257	0.0572558	0.0603859	0.0640638	0.0662856	0.0692569	0.0728352	0.0764395	0.08038	0.0827771	0.0850595	0.083485	0.0843786	0.0854025	0.0864034	0.0907299	0.0937749	0.0966845	0.100015	0.103295	0.10662	0.109998	0.113252	0.117138	0.120613	0.123781	0.12549	0.12642	0.127124	0.127478	0.12826	0.129653	0.130592	0.133733
14	Barbados	14	BRB	LA	High income	Americas	0.00029661	0.000293184	0.000289758	0.000286332	0.000282906	0.00027948	0.000276054	0.000272628	0.000269202	0.000265776	0.000261779	0.000261145	0.000256521	0.000245652	0.000252396	0.000260849	0.000269428	0.000258139	0.000254788	0.000244883	0.000235473	0.000212495	0.000204338	0.000200746	0.000210609	0.000204979	0.000197565	0.000195368	0.000198962	0.000203372	0.00020652	0.000207197	0.000209779	0.000212124	0.000211147	0.000219294	0.00023775	0.00024035	0.000227898	0.000232845	0.000232929
15	Belarus	57	BLR	FSU	Upper middle income	Europe	0.0192625	0.0195625	0.0198625	0.0201625	0.0204625	0.0207625	0.0210625	0.0213625	0.0216625	0.0219625	0.0222625	0.0225625	0.0228625	0.0217393	0.0202738	0.018944	0.0178576	0.0172364	0.0170253	0.0166605	0.0155821	0.0152141	0.0147279	0.0144127	0.0140768	0.0141598	0.0142541	0.0142453	0.0142279	0.0145854	0.0146888	0.0147868	0.0151709	0.0151126	0.0151067	0.015185	0.0149883	0.0151112	0.0148829	0.0146401	0.0145473
16	Belgium	255	BEL	Europe	High income	Europe	0	0	0	0	0	0	0	0	0	0	0	0	0	0	0	0	0	0	0	0	0.0141979	0.0140402	0.0135076	0.0129034	0.0127868	0.0126255	0.0124586	0.0123214	0.0122058	0.0122429	0.0122133	0.0121596	0.011995	0.0118466	0.0118701	0.0120481	0.0118022	0.0113685	0.0115897	0.0115334	0.0115505
17	Belize	23	BLZ	LA	Lower middle income	Americas	0.000317986	0.00031928	0.000320574	0.000321868	0.000323162	0.000324456	0.00032575	0.000327044	0.000328338	0.000329632	0.000329847	0.000310987	0.000372236	0.000325375	0.000329122	0.000252338	0.000263392	0.000266274	0.000286803	0.000317781	0.000294448	0.000332877	0.000336694	0.000332534	0.000335211	0.000330288	0.000370547	0.000392713	0.000428506	0.000475774	0.000483558	0.000507684	0.000526617	0.000570746	0.000498512	0.000507922	0.00051622	0.00052387	0.00053186	0.000535168	0.000540127
18	Benin	53	BEN	SSA	Lower middle income	Africa	0.00424683	0.00454035	0.00483386	0.00512738	0.00542089	0.0057144	0.00600792	0.00630143	0.00659495	0.00688846	0.00719329	0.0076381	0.00768035	0.00770668	0.00862658	0.00771176	0.00876336	0.00891278	0.00891058	0.00929171	0.0099413	0.0107724	0.0110853	0.0113778	0.0115922	0.0117735	0.0121519	0.0124638	0.0122051	0.012588	0.0129103	0.0132441	0.0135827	0.0139328	0.0142898	0.0146743	0.0150335	0.0154208	0.0158161	0.0162227	0.0166415
19	Bermuda	17	BMU	#N/A	High income	Americas	0	0	0	0	0	0	0	0	0	0	0	0	0	0	0	0	0	0	0	0	0	0	0	0	0	0	0	0	0	0	0	0	0	0	0	0	0	0	0	0	0
20	Bhutan	18	BTN	OA	Lower middle income	Asia	0.00122909	0.00119251	0.00115593	0.00111935	0.00108278	0.0010462	0.00100962	0.000973044	0.000936467	0.000899889	0.000894313	0.000817964	0.000745148	0.000745897	0.000747458	0.000803051	0.000775933	0.000768074	0.000757183	0.000773635	0.000706687	0.000619469	0.000605711	0.000611881	0.000608503	0.000632424	0.000631726	0.000639501	0.000726694	0.000634951	0.00064336	0.000653901	0.000643546	0.000679625	0.000698459	0.000687607	0.000723879	0.000739202	0.000778259	0.000796391	0.000769963
21	Bolivia (Plurinational State of)	19	BOL	LA	Lower middle income	Americas	0.0280436	0.0289913	0.029939	0.0308867	0.0318344	0.0327821	0.0337298	0.0346775	0.0356252	0.0365729	0.0376613	0.0384246	0.0392334	0.0402965	0.0414639	0.0425059	0.0435744	0.0447994	0.0460167	0.0475085	0.0493514	0.0481113	0.0494232	0.0507444	0.0521737	0.0539426	0.0556381	0.0572421	0.0586777	0.0605837	0.0622453	0.0643022	0.065542	0.0670859	0.0644696	0.0651489	0.0659714	0.0667186	0.0679969	0.0688557	0.0705838
22	Bosnia and Herzegovina	80	BIH	#N/A	Upper middle income	Europe	0.00398453	0.00398453	0.00398453	0.00398453	0.00398453	0.00398453	0.00398453	0.00398453	0.00398453	0.00398453	0.00398453	0.00398453	0.00398453	0.00372363	0.00346396	0.00298966	0.00263203	0.00313655	0.00322802	0.00339074	0.00345441	0.00341704	0.00331869	0.00354636	0.00381301	0.00390864	0.00431855	0.00416527	0.0041161	0.00419443	0.00421616	0.0040795	0.00400565	0.00413021	0.00405463	0.00399647	0.00396678	0.00393558	0.00389377	0.00385162	0.00383421
23	Botswana	20	BWA	SSA	Upper middle income	Africa	0.0223391	0.0215508	0.0207625	0.0199742	0.0191859	0.0183975	0.0176092	0.0168209	0.0160326	0.0152442	0.0150316	0.0135803	0.0123377	0.0111333	0.0123135	0.0155262	0.0137644	0.0143232	0.0141656	0.0146551	0.0147624	0.0141953	0.0119397	0.0115209	0.0118946	0.0127432	0.0128322	0.0124875	0.0132051	0.014021	0.0150097	0.0144102	0.0128807	0.0120929	0.00989631	0.00979593	0.00906021	0.00700601	0.00712121	0.00654647	0.00593638
24	Brazil	21	BRA	Brazil	Upper middle income	Americas	0.613235	0.623758	0.634281	0.644803	0.655326	0.665849	0.676371	0.686894	0.697416	0.707939	0.711927	0.735525	0.745474	0.744611	0.759997	0.774403	0.739389	0.754399	0.762093	0.770762	0.795403	0.823596	0.858495	0.90162	0.939967	0.954073	0.950917	0.928713	0.941954	0.955428	0.974688	0.989689	0.979718	0.981485	0.987808	1.00282	1.01537	1.00437	1.00287	1.00986	1.02559
25	Brunei Darussalam	26	BRN	MENA	High income	Asia	2.64436e-05	3.35021e-05	4.05606e-05	4.76191e-05	5.46777e-05	6.17362e-05	6.87947e-05	7.58532e-05	8.29117e-05	8.99702e-05	9.88837e-05	9.9509e-05	0.000112017	0.000122777	0.000122542	0.000125834	0.000125369	0.000165035	0.000192404	0.000247795	0.00029344	0.000334181	0.000310437	0.000349605	0.000384935	0.000349461	0.000393774	0.000421714	0.000427647	0.00042585	0.000449376	0.000432058	0.000501004	0.000550575	0.000499499	0.000502631	0.000518178	0.000493108	0.000524827	0.000489005	0.000553396
26	Bulgaria	27	BGR	Europe	Upper middle income	Europe	0.0457443	0.0432615	0.0407786	0.0382958	0.035813	0.0333301	0.0308473	0.0283645	0.0258817	0.0233988	0.020024	0.0192907	0.0166825	0.0129986	0.0107559	0.0102128	0.0103772	0.00951986	0.00928011	0.00964716	0.00928178	0.00849762	0.0068506	0.00737214	0.00722585	0.00711187	0.00669476	0.00671582	0.00634235	0.00598778	0.00521134	0.00513077	0.00513491	0.00478517	0.00485581	0.00476392	0.00474487	0.00480414	0.00482538	0.00456749	0.00490038
27	Burkina Faso	233	BFA	SSA	Low income	Africa	0.0230642	0.0241174	0.0251705	0.0262236	0.0272767	0.0283299	0.029383	0.0304361	0.0314892	0.0325424	0.0333332	0.0349249	0.0358216	0.0367354	0.0376936	0.0387643	0.0397478	0.0409287	0.042065	0.0432391	0.0444536	0.0456937	0.0469997	0.0574555	0.0588409	0.0603024	0.0618333	0.0633676	0.0649983	0.0665994	0.0682445	0.0698981	0.0712922	0.0730617	0.0749	0.0771295	0.078993	0.0808823	0.0828412	0.0848936	0.086855
28	Burundi	29	BDI	SSA	Low income	Africa	0.00492444	0.00482625	0.00472807	0.00462988	0.00453169	0.00443351	0.00433532	0.00423714	0.00413895	0.00404077	0.00385812	0.00384034	0.00386788	0.00375472	0.00341	0.00352604	0.00344964	0.00350445	0.00299455	0.0031275	0.00326147	0.00345006	0.0032343	0.00331039	0.00362193	0.00392682	0.004386	0.00452316	0.00507398	0.00550334	0.00627079	0.00681982	0.00713691	0.00876229	0.00795289	0.00773745	0.00894681	0.0109751	0.0107233	0.00952735	0.0097398
29	Cambodia	115	KHM	OA	Lower middle income	Asia	0.00442321	0.00484756	0.00527191	0.00569627	0.00612062	0.00654497	0.00696932	0.00739367	0.00781802	0.00824238	0.00863915	0.00893385	0.00974986	0.0100529	0.0102014	0.0105011	0.0104469	0.0107459	0.0101853	0.0104704	0.0110608	0.0106008	0.0108038	0.01113	0.0112615	0.0117702	0.0123072	0.012474	0.0126307	0.0130057	0.0126016	0.0123731	0.0110307	0.0109572	0.0109094	0.0109083	0.0109259	0.0109057	0.0108333	0.010745	0.0106084
30	Cameroon	32	CMR	SSA	Lower middle income	Africa	0.02982	0.029794	0.0297679	0.0297419	0.0297159	0.0296898	0.0296638	0.0296377	0.0296117	0.0295857	0.0297468	0.0293745	0.0293884	0.0294481	0.0295798	0.029519	0.0296104	0.0302936	0.0310973	0.0336548	0.0361634	0.0362323	0.0354085	0.0361905	0.0365556	0.0371076	0.0373382	0.0374649	0.0338327	0.0337476	0.0350304	0.036063	0.03735	0.0390169	0.0384965	0.0394706	0.0396427	0.0393854	0.0404217	0.040537	0.0407969
31	Canada	33	CAN	NA	High income	Americas	0.0406736	0.0415728	0.0424719	0.0433711	0.0442703	0.0451695	0.0460686	0.0469678	0.047867	0.0487661	0.0497128	0.0500738	0.0521296	0.0523133	0.0530889	0.0561185	0.0589334	0.058933	0.0588595	0.058664	0.0588905	0.0611455	0.0615544	0.0605033	0.0646727	0.0661168	0.065094	0.0629611	0.0612268	0.0583741	0.0570275	0.055129	0.0554906	0.055561	0.0548424	0.0533129	0.053311	0.0531098	0.0533366	0.0530543	0.0521506
32	Central African Republic	37	CAF	SSA	Low income	Africa	0.0085189	0.0089483	0.00937771	0.00980712	0.0102365	0.0106659	0.0110954	0.0115248	0.0119542	0.0123836	0.0124377	0.013665	0.0138376	0.0140032	0.0144156	0.0148535	0.0153038	0.0157867	0.0162742	0.0167741	0.0172949	0.0178405	0.0184162	0.0190067	0.019508	0.0201207	0.0208154	0.0222356	0.0226837	0.0234559	0.0242564	0.0266963	0.0270219	0.0272155	0.0274394	0.0279624	0.0285942	0.0281357	0.0286613	0.0292039	0.0297328
33	Chile	40	CHL	LA	High income	Americas	0.0161149	0.0168102	0.0175054	0.0182007	0.018896	0.0195912	0.0202865	0.0209818	0.021677	0.0223723	0.0234796	0.0236661	0.0240259	0.0246598	0.0264591	0.0267586	0.0274346	0.0279636	0.0282124	0.0288056	0.0290554	0.0291353	0.0287658	0.0283805	0.0291872	0.0291761	0.0291443	0.0290192	0.0294952	0.0294131	0.0293074	0.0292228	0.0294981	0.0257234	0.0256679	0.0242459	0.0243014	0.0241202	0.0243599	0.0253586	0.0254505
34	China	351	CHN	China	Upper middle income	Asia	0.521048	0.543397	0.565746	0.588095	0.610444	0.632794	0.655143	0.677492	0.699841	0.72219	0.748142	0.771401	0.779914	0.802277	0.84445	0.914866	1.00513	0.891023	0.924361	0.963891	0.994122	0.987834	0.978311	0.973435	0.990215	1.00622	0.993581	0.961418	0.982403	0.978171	0.968632	0.932578	0.930569	0.92492	0.918651	0.940826	0.955549	0.933571	0.930504	0.91847	0.934726
35	Colombia	44	COL	LA	Upper middle income	Americas	0.0966153	0.0985578	0.1005	0.102443	0.104385	0.106328	0.10827	0.110213	0.112155	0.114098	0.116843	0.117193	0.119382	0.122113	0.124095	0.124496	0.126106	0.124253	0.124283	0.119138	0.119878	0.120832	0.121521	0.121992	0.122266	0.12505	0.126361	0.129522	0.130489	0.12936	0.131901	0.122414	0.111437	0.107827	0.107111	0.106248	0.107967	0.115474	0.123486	0.131156	0.135806
36	Congo	46	COG	SSA	Lower middle income	Africa	0.000792886	0.000804204	0.000815523	0.000826841	0.00083816	0.000849478	0.000860797	0.000872115	0.000883434	0.000894752	0.000905941	0.000919284	0.00092487	0.000942538	0.000950906	0.000957914	0.000966971	0.00096621	0.000943138	0.000989592	0.000983072	0.000994658	0.00103817	0.00107016	0.00126912	0.00147395	0.00166998	0.00187345	0.00198791	0.00196685	0.00206061	0.00209298	0.0021018	0.00211082	0.00212399	0.00212697	0.00212574	0.00212274	0.00212635	0.0021234	0.0021261
37	Cook Islands	47	COK	#N/A	NA	Oceania	1.70912e-05	1.70912e-05	1.70912e-05	1.70912e-05	1.70912e-05	1.70912e-05	1.70912e-05	1.70912e-05	1.70912e-05	1.70912e-05	1.70912e-05	1.70912e-05	1.84906e-05	2.13994e-05	2.3948e-05	2.29386e-05	1.94256e-05	1.86895e-05	2.01005e-05	1.74915e-05	1.6977e-05	1.50665e-05	1.40662e-05	1.31688e-05	1.32052e-05	1.32053e-05	1.32144e-05	1.34269e-05	1.34812e-05	1.34268e-05	1.34647e-05	1.34645e-05	1.34646e-05	1.34645e-05	1.34647e-05	1.31373e-05	1.29517e-05	1.27467e-05	1.28498e-05	1.24385e-05	1.20017e-05
38	Costa Rica	48	CRI	LA	Upper middle income	Americas	0.012139	0.0119238	0.0117087	0.0114935	0.0112783	0.0110631	0.0108479	0.0106327	0.0104176	0.0102024	0.00980616	0.00982158	0.0096727	0.00968528	0.00879839	0.00785513	0.00760725	0.00738924	0.00745492	0.00705108	0.00677925	0.00652818	0.00630576	0.0060718	0.00582069	0.00611998	0.00602474	0.00656125	0.00688559	0.00691566	0.00711963	0.00714317	0.00698531	0.00699906	0.00677195	0.00706134	0.0073986	0.00771008	0.00808702	0.00834495	0.00749427
39	Côte d'Ivoire	107	CIV	SSA	Lower middle income	Africa	0.00601688	0.00624243	0.00646798	0.00669353	0.00691908	0.00714463	0.00737018	0.00759573	0.00782128	0.00804683	0.00825977	0.00849464	0.00875257	0.00895113	0.00915927	0.00937069	0.00947633	0.00972587	0.00983098	0.00996056	0.0099628	0.0101679	0.0103871	0.0105578	0.0107422	0.010978	0.0111374	0.0114205	0.0118881	0.0121656	0.0123342	0.0123995	0.0128029	0.0130699	0.0132597	0.0134718	0.0147374	0.0159774	0.0169176	0.0178149	0.0186424
40	Croatia	98	HRV	Europe	High income	Europe	0.0043317	0.0043317	0.0043317	0.0043317	0.0043317	0.0043317	0.0043317	0.0043317	0.0043317	0.0043317	0.0043317	0.0043317	0.0043317	0.00419893	0.0039259	0.00369389	0.00357684	0.00353327	0.00339076	0.0035385	0.0034147	0.00349085	0.00350316	0.00356342	0.00397149	0.00396831	0.00389856	0.00374772	0.00355574	0.00353976	0.00346144	0.00344097	0.00348848	0.00329969	0.00338937	0.00335697	0.00339724	0.00343333	0.00334167	0.00340867	0.00340354
41	Cuba	49	CUB	LA	Upper middle income	Americas	0.0280215	0.0280152	0.0280089	0.0280026	0.0279963	0.02799	0.0279838	0.0279775	0.0279712	0.0279649	0.0277939	0.0277261	0.0288112	0.0275467	0.0278522	0.0250005	0.0245633	0.0244728	0.0247326	0.0246629	0.024345	0.0238362	0.0239829	0.0244027	0.0240266	0.0231009	0.024135	0.0243041	0.0245947	0.024871	0.0247934	0.0247658	0.0246365	0.0248302	0.0253691	0.0252676	0.0256239	0.0249489	0.024923	0.0247363	0.0232677
42	Cyprus	50	CYP	Europe	High income	Asia	0.00100035	0.00102438	0.00104842	0.00107246	0.00109649	0.00112053	0.00114457	0.00116861	0.00119264	0.00121668	0.00124743	0.0012554	0.00128344	0.00132475	0.00133294	0.00138794	0.00144587	0.0014727	0.00151739	0.00151464	0.00158646	0.00174452	0.00184614	0.00172618	0.00167227	0.00153599	0.00156811	0.00153801	0.00152535	0.00149542	0.00157351	0.00157039	0.00150844	0.00138766	0.00141071	0.00138127	0.00140971	0.0014748	0.00147737	0.00149518	0.00157032
43	Czechia	167	CZE	Europe	High income	Europe	0.0100595	0.0100595	0.0100595	0.0100595	0.0100595	0.0100595	0.0100595	0.0100595	0.0100595	0.0100595	0.0100595	0.0100595	0.0100595	0.0100595	0.00872393	0.00828176	0.00818065	0.0078234	0.00736251	0.00724063	0.0068833	0.00688204	0.00653664	0.00631448	0.00607664	0.00592608	0.00584447	0.00590032	0.0058543	0.00552802	0.00543519	0.00530772	0.00526634	0.00533346	0.00536861	0.00546757	0.00546145	0.00543839	0.00533606	0.00532681	0.00526837
44	Democratic Republic of the Congo	250	COD	SSA	Low income	Africa	0.0156528	0.0155208	0.0153887	0.0152566	0.0151245	0.0149924	0.0148604	0.0147283	0.0145962	0.0144641	0.0145265	0.0138282	0.0142834	0.0138424	0.013859	0.0135666	0.0134063	0.0139124	0.0131908	0.0122773	0.0119848	0.0116853	0.0113853	0.0113942	0.0114018	0.01141	0.0114222	0.011432	0.0114525	0.0114514	0.0114661	0.0114793	0.012055	0.0122773	0.0123123	0.0125481	0.0126669	0.0127855	0.0130379	0.0133165	0.0138475
45	Denmark	54	DNK	Europe	High income	Europe	0.0119072	0.0119665	0.0120258	0.0120851	0.0121443	0.0122036	0.0122629	0.0123222	0.0123815	0.0124408	0.0124286	0.012569	0.0126554	0.0128611	0.012579	0.0125936	0.0125408	0.0124961	0.0126471	0.012199	0.0122608	0.012636	0.0123099	0.0121272	0.01191	0.0118652	0.0116486	0.011849	0.0114517	0.0112713	0.0117667	0.0116421	0.0116139	0.0114902	0.0113604	0.01141	0.0114125	0.0114016	0.0113995	0.011393	0.0116401
46	Dominica	55	DMA	LA	Upper middle income	Americas	8.32937e-05	8.36074e-05	8.39211e-05	8.42349e-05	8.45486e-05	8.48623e-05	8.5176e-05	8.54897e-05	8.58035e-05	8.61172e-05	8.69196e-05	8.62178e-05	8.68785e-05	8.73574e-05	8.79184e-05	8.77726e-05	8.789e-05	8.78917e-05	8.78933e-05	8.78948e-05	8.78966e-05	8.78981e-05	8.79263e-05	8.79273e-05	8.7903e-05	8.79167e-05	8.81925e-05	8.83191e-05	8.83207e-05	8.83224e-05	8.85329e-05	8.97414e-05	9.11596e-05	9.1009e-05	9.11296e-05	9.10755e-05	9.09952e-05	9.09808e-05	9.18363e-05	9.22462e-05	9.2555e-05
47	Dominican Republic	56	DOM	LA	Upper middle income	Americas	0.0111543	0.0113321	0.0115099	0.0116877	0.0118656	0.0120434	0.0122212	0.012399	0.0125769	0.0127547	0.0127099	0.0133487	0.0133517	0.0135145	0.0135161	0.0132799	0.0140271	0.0141721	0.0141815	0.012463	0.0120711	0.0125507	0.0149607	0.0147963	0.0165573	0.0164171	0.0169186	0.0187411	0.0185421	0.0189442	0.0194309	0.01957	0.0196405	0.0196088	0.0195894	0.0196811	0.0198658	0.0201442	0.0201649	0.0201856	0.0202445
48	Ecuador	58	ECU	LA	Upper middle income	Americas	0.0169931	0.0178514	0.0187096	0.0195678	0.020426	0.0212843	0.0221425	0.0230007	0.023859	0.0247172	0.0254658	0.0265036	0.0274329	0.0280963	0.0289607	0.0290489	0.0304555	0.0320358	0.0309334	0.0301191	0.0263642	0.0293014	0.0288807	0.0286497	0.0290702	0.0282519	0.0280889	0.0261468	0.0274507	0.0291508	0.0302999	0.0295167	0.0288194	0.0287496	0.0265275	0.0239635	0.0235663	0.0236396	0.0229985	0.0242776	0.0243805
49	Egypt	59	EGY	MENA	Lower middle income	Africa	0.0247808	0.0264652	0.0281496	0.029834	0.0315184	0.0332028	0.0348872	0.0365716	0.038256	0.0399404	0.0400054	0.0446678	0.0460356	0.0469966	0.0472629	0.0474929	0.0487851	0.0497989	0.0492268	0.0511754	0.052911	0.0548767	0.0575155	0.0587152	0.0587799	0.0597872	0.060877	0.0634215	0.0628826	0.0591467	0.0584325	0.0595043	0.0614071	0.0607715	0.0610898	0.0608885	0.0609051	0.0573516	0.0554084	0.0333382	0.0326382
50	El Salvador	60	SLV	LA	Lower middle income	Americas	0.00563897	0.00565788	0.0056768	0.00569572	0.00571463	0.00573355	0.00575247	0.00577139	0.0057903	0.00580922	0.00578014	0.00588911	0.00596232	0.00575798	0.0059403	0.00537617	0.00605161	0.00556723	0.00509113	0.00554782	0.00525671	0.00589719	0.00627594	0.00610451	0.00621409	0.00621514	0.00652883	0.00677047	0.00685866	0.00659874	0.00624955	0.00535753	0.00574477	0.00476041	0.00531779	0.00522826	0.00495227	0.00475871	0.00423166	0.00406923	0.00431041
51	Eritrea	178	ERI	SSA	Low income	Africa	0.0102879	0.0102879	0.0102879	0.0102879	0.0102879	0.0102879	0.0102879	0.0102879	0.0102879	0.0102879	0.0102879	0.0102879	0.0102879	0.0102879	0.0104879	0.0106801	0.0119575	0.0134019	0.0144558	0.0146838	0.015072	0.0144547	0.0141976	0.0147362	0.0149525	0.0151187	0.0146284	0.0154368	0.0155171	0.0155967	0.0152949	0.0157998	0.0158802	0.01602	0.016089	0.0161686	0.0162876	0.0163834	0.0164147	0.0164427	0.0165232
52	Estonia	63	EST	Europe	High income	Europe	0.00325119	0.00325119	0.00325119	0.00325119	0.00325119	0.00325119	0.00325119	0.00325119	0.00325119	0.00325119	0.00325119	0.00325119	0.00325119	0.00278223	0.0021728	0.0019943	0.00177228	0.00157909	0.00152368	0.00145287	0.00127569	0.00123001	0.00126737	0.00121713	0.00122879	0.00121722	0.00121905	0.00120982	0.00121309	0.00120195	0.00119089	0.00120935	0.00122141	0.00124104	0.00128709	0.00130055	0.00119405	0.00120882	0.00119353	0.00120317	0.00116972
53	Ethiopia	238	ETH	SSA	Low income	Africa	0.11126	0.115063	0.118865	0.122667	0.126469	0.130271	0.134073	0.137876	0.141678	0.14548	0.149282	0.153084	0.156886	0.160689	0.1618	0.161499	0.1687	0.175224	0.190848	0.18679	0.175066	0.188656	0.215596	0.212225	0.218304	0.229667	0.24996	0.278331	0.29037	0.301781	0.316338	0.309143	0.320608	0.334834	0.347565	0.353766	0.365302	0.37449	0.387209	0.429511	0.454847
54	Fiji	66	FJI	Oceania	Upper middle income	Oceania	0.000879196	0.000990518	0.00110184	0.00121316	0.00132448	0.00143581	0.00154713	0.00165845	0.00176977	0.0018811	0.00203277	0.0020876	0.00215452	0.00233448	0.00246594	0.00259345	0.00256395	0.00260021	0.00257777	0.00250725	0.00254171	0.00257152	0.00247004	0.00236012	0.00250916	0.00240774	0.00242362	0.00245387	0.00244886	0.00244443	0.00244628	0.00244217	0.00245307	0.002476	0.00112861	0.00113727	0.0011345	0.00123941	0.00126291	0.00142688	0.00129307
55	Finland	67	FIN	Europe	High income	Europe	0.00695501	0.006846	0.00673699	0.00662799	0.00651898	0.00640997	0.00630097	0.00619196	0.00608295	0.00597394	0.00591791	0.00573186	0.00558178	0.00552854	0.00547453	0.0052688	0.00523514	0.00527326	0.00514515	0.00498971	0.00489335	0.00475499	0.0047421	0.00468766	0.00457635	0.0045207	0.00453169	0.00444365	0.0044301	0.00437593	0.00440583	0.00437674	0.00436076	0.00438655	0.0043881	0.00441514	0.004402	0.00431221	0.00416976	0.0041023	0.00407136
56	France	68	FRA	Europe	High income	Europe	0.114216	0.113209	0.112202	0.111195	0.110188	0.109181	0.108174	0.107167	0.10616	0.105152	0.10462	0.103145	0.101426	0.100614	0.10085	0.10114	0.101065	0.100089	0.0995569	0.099127	0.102636	0.102438	0.0998819	0.0970931	0.0955599	0.0947382	0.0942558	0.0948822	0.0947549	0.093722	0.0936164	0.0914597	0.0906711	0.0906088	0.090872	0.0910301	0.0903703	0.0889443	0.0882006	0.0865288	0.0851331
57	French Polynesia	70	PYF	Oceania	High income	Oceania	5.65873e-05	5.90807e-05	6.15742e-05	6.40676e-05	6.6561e-05	6.90544e-05	7.15478e-05	7.40412e-05	7.65346e-05	7.9028e-05	8.17735e-05	8.3664e-05	8.57187e-05	9.06249e-05	9.07601e-05	8.98728e-05	9.00788e-05	9.06815e-05	9.95444e-05	0.000101968	0.000113138	9.86987e-05	8.43115e-05	9.44793e-05	0.000101371	8.88699e-05	8.90693e-05	9.04185e-05	9.02123e-05	9.09876e-05	9.13542e-05	9.14456e-05	9.24869e-05	9.21126e-05	9.10819e-05	9.07944e-05	9.17384e-05	9.19364e-05	9.24061e-05	9.26345e-05	9.27216e-05
58	Gabon	74	GAB	SSA	Upper middle income	Africa	0.00042966	0.000451387	0.000473113	0.00049484	0.000516567	0.000538294	0.000560021	0.000581748	0.000603475	0.000625202	0.00063664	0.00067157	0.000701696	0.000721893	0.000720113	0.000707073	0.000727286	0.000754342	0.000761866	0.000776636	0.000791801	0.000790305	0.000782427	0.000778152	0.000778479	0.000778485	0.000779133	0.000789735	0.0007941	0.000789124	0.000796912	0.000801542	0.000814468	0.000846581	0.00085473	0.000864998	0.000872685	0.000870738	0.000872428	0.000878703	0.000886754
59	Gambia	75	GMB	SSA	Low income	Africa	0.00170877	0.00173355	0.00175834	0.00178313	0.00180791	0.0018327	0.00185749	0.00188227	0.00190706	0.00193185	0.00190633	0.00203392	0.00202633	0.00203445	0.00203	0.00202025	0.00197159	0.00200277	0.00200762	0.00201522	0.00199931	0.00199587	0.00208212	0.0024758	0.0025394	0.00258828	0.0026412	0.0027313	0.00280528	0.00286993	0.00284749	0.00257722	0.00237998	0.00250428	0.00274714	0.0028207	0.00264197	0.00254231	0.00270575	0.00271369	0.00267481
60	Georgia	73	GEO	FSU	Upper middle income	Asia	0.00830208	0.00830208	0.00830208	0.00830208	0.00830208	0.00830208	0.00830208	0.00830208	0.00830208	0.00830208	0.00830208	0.00830208	0.00830208	0.00743686	0.00711277	0.0069641	0.00715147	0.00712273	0.0073635	0.00754204	0.00801252	0.00802249	0.00831791	0.00859272	0.00840317	0.0085592	0.00795019	0.00742161	0.00717527	0.00704839	0.00714399	0.00723977	0.00788169	0.0080967	0.00842327	0.00718279	0.00725427	0.00708289	0.00676444	0.00654572	0.0065411
61	Germany	79	DEU	Europe	High income	Europe	0.146462	0.141255	0.136049	0.130843	0.125637	0.12043	0.115224	0.110018	0.104811	0.0996051	0.096401	0.0896893	0.0799116	0.0774303	0.0764991	0.0764748	0.0758436	0.0755636	0.073614	0.0727035	0.071215	0.0708779	0.0700724	0.068384	0.0664592	0.0662446	0.0649234	0.0652361	0.0661049	0.0659494	0.064548	0.0643897	0.064081	0.0653756	0.0645004	0.0644186	0.0641229	0.063639	0.0621158	0.0608741	0.059725
62	Ghana	81	GHA	SSA	Lower middle income	Africa	0.0102964	0.0103895	0.0104826	0.0105758	0.0106689	0.0107621	0.0108552	0.0109484	0.0110415	0.0111346	0.0111111	0.011563	0.0113105	0.0114549	0.0116308	0.0115184	0.0124494	0.0130869	0.013413	0.0139763	0.0144143	0.01473	0.0150965	0.0158368	0.016173	0.016797	0.0173199	0.0179359	0.018569	0.0193612	0.0200313	0.0210253	0.0220258	0.023063	0.0241477	0.0253148	0.0266082	0.0279442	0.0289688	0.0300194	0.0308078
63	Greece	84	GRC	Europe	High income	Europe	0.0262282	0.026156	0.0260838	0.0260116	0.0259394	0.0258671	0.0257949	0.0257227	0.0256505	0.0255783	0.0256467	0.0253085	0.0252765	0.0252728	0.0253035	0.025459	0.02573	0.0258209	0.0258596	0.0259436	0.0260867	0.0261075	0.0262802	0.0261691	0.0261063	0.0256229	0.0254367	0.025482	0.025446	0.0250812	0.0253058	0.0249653	0.0247491	0.0242305	0.0237484	0.0227382	0.0223673	0.0226393	0.0211386	0.0210088	0.0183115
64	Guatemala	89	GTM	LA	Upper middle income	Americas	0.00624528	0.00668058	0.00711587	0.00755116	0.00798646	0.00842175	0.00885704	0.00929233	0.00972763	0.0101629	0.0105776	0.0108458	0.0115932	0.012301	0.0120264	0.0122083	0.0123135	0.0124373	0.0124184	0.0129973	0.0129574	0.0139671	0.014479	0.0137564	0.0143497	0.0150463	0.015266	0.0158503	0.0165682	0.0173371	0.0179468	0.017887	0.0181884	0.0183701	0.0190994	0.0194426	0.019866	0.0202312	0.0205085	0.0208513	0.0211208
65	Guinea	90	GIN	SSA	Low income	Africa	0.000828838	0.00150337	0.00217789	0.00285242	0.00352695	0.00420148	0.00487601	0.00555054	0.00622507	0.0068996	0.0076575	0.00822135	0.00884112	0.00951024	0.0103857	0.011211	0.0118117	0.0124447	0.0131136	0.0138199	0.0147642	0.0156018	0.0164872	0.0174164	0.0184168	0.0194696	0.0205721	0.0216962	0.0228918	0.0241676	0.0259332	0.0274201	0.0289321	0.0305331	0.0318363	0.03376	0.0356821	0.0375903	0.0397188	0.0419548	0.0441357
66	Guyana	91	GUY	LA	Upper middle income	Americas	0.000636915	0.000677168	0.000717421	0.000757673	0.000797926	0.000838178	0.000878431	0.000918684	0.000958936	0.000999189	0.000996862	0.00109829	0.00117381	0.00116699	0.00116378	0.00116136	0.00117267	0.00115837	0.00112498	0.0011103	0.00107084	0.00105016	0.00109852	0.00125353	0.0012705	0.00124273	0.00119146	0.00130738	0.00125161	0.0013424	0.00130092	0.00132356	0.00143438	0.00141077	0.00139403	0.0014067	0.0014263	0.00143753	0.00145228	0.00145421	0.00145807
67	Honduras	95	HND	LA	Lower middle income	Americas	0.0138687	0.013624	0.0133793	0.0131347	0.01289	0.0126453	0.0124007	0.012156	0.0119114	0.0116667	0.0113963	0.0112902	0.0111279	0.010062	0.0107871	0.0101199	0.0102351	0.00998098	0.00952233	0.00868848	0.00897584	0.00932203	0.0103771	0.011827	0.0121045	0.0125047	0.0123614	0.0124991	0.0126318	0.0132415	0.0133637	0.0132973	0.0135954	0.0137098	0.0137573	0.0138176	0.0138506	0.0138956	0.0141103	0.0142024	0.0142912
68	Hungary	97	HUN	Europe	High income	Europe	0.0239471	0.0228086	0.0216702	0.0205317	0.0193932	0.0182548	0.0171163	0.0159778	0.0148394	0.0137009	0.0122424	0.0118421	0.010257	0.00922991	0.00785612	0.00707222	0.00744115	0.00737295	0.0071779	0.0075367	0.00742161	0.00738968	0.00747137	0.00742326	0.00767297	0.00727068	0.00725873	0.00698434	0.00683003	0.00659567	0.00651456	0.00651087	0.00635208	0.0065436	0.00651742	0.0066106	0.00669459	0.00658651	0.00665959	0.00652543	0.00646536
69	Iceland	99	ISL	Europe	High income	Europe	0.00147562	0.00145929	0.00144296	0.00142662	0.00141029	0.00139395	0.00137762	0.00136129	0.00134495	0.00132862	0.00133048	0.00129154	0.0012551	0.00125279	0.00126819	0.00121356	0.00123361	0.00124898	0.00126405	0.00125667	0.00120148	0.00120255	0.00117683	0.00116601	0.00114961	0.00116398	0.00117911	0.00118933	0.00120182	0.00122176	0.00123346	0.0012289	0.00121419	0.00117608	0.0012311	0.00123751	0.00122206	0.00118012	0.00115549	0.0011268	0.00107369
70	India	100	IND	India	Lower middle income	Asia	0.558459	0.565905	0.573351	0.580797	0.588243	0.595689	0.603134	0.61058	0.618026	0.625472	0.632379	0.639862	0.649677	0.655179	0.661951	0.668236	0.674919	0.679446	0.681642	0.683737	0.685099	0.689968	0.693457	0.698763	0.714445	0.731187	0.747232	0.770731	0.769721	0.76919	0.769504	0.76892	0.76756	0.765152	0.765047	0.781858	0.795876	0.806066	0.816295	0.825892	0.838105
71	Indonesia	101	IDN	OA	Lower middle income	Asia	0.0486346	0.0519261	0.0552176	0.058509	0.0618005	0.065092	0.0683835	0.071675	0.0749665	0.078258	0.0813965	0.0849915	0.0896654	0.0885179	0.0960907	0.0997746	0.104581	0.101789	0.0893501	0.0853023	0.0906085	0.0934029	0.102185	0.0996908	0.0987528	0.0997542	0.102638	0.108468	0.110616	0.117323	0.120512	0.128909	0.13856	0.135228	0.144411	0.149274	0.150975	0.191956	0.197078	0.203177	0.19836
72	Iran (Islamic Republic of)	102	IRN	MENA	Lower middle income	Asia	0.0841746	0.0865015	0.0888284	0.0911553	0.0934822	0.0958091	0.098136	0.100463	0.10279	0.105117	0.108163	0.107473	0.113999	0.114634	0.116217	0.117521	0.119143	0.120474	0.122273	0.122634	0.122398	0.122639	0.121122	0.123183	0.128424	0.129729	0.130409	0.130833	0.123197	0.125275	0.124722	0.122666	0.122559	0.121128	0.101996	0.109466	0.109851	0.105471	0.106398	0.106665	0.116326
73	Iraq	103	IRQ	MENA	Upper middle income	Asia	0.0242261	0.0239192	0.0236124	0.0233055	0.0229986	0.0226918	0.0223849	0.022078	0.0217712	0.0214643	0.0258529	0.0151286	0.0186208	0.0224666	0.0206496	0.0187084	0.015933	0.0185053	0.0190875	0.0180733	0.019265	0.018283	0.0181985	0.0174833	0.015907	0.0170401	0.0164865	0.0186192	0.0214088	0.0267078	0.0273792	0.0282614	0.0284626	0.0261328	0.0263892	0.0218416	0.0221349	0.022592	0.0230334	0.023974	0.0244335
74	Ireland	104	IRL	Europe	High income	Europe	0.0258717	0.0262048	0.026538	0.0268711	0.0272043	0.0275374	0.0278706	0.0282037	0.0285369	0.02887	0.028983	0.029699	0.029987	0.03036	0.0303183	0.0302485	0.03026	0.0306545	0.0316207	0.0318348	0.0348374	0.0345621	0.0342232	0.0336862	0.0336109	0.0328461	0.0322948	0.0313972	0.0307745	0.0303591	0.0294957	0.0293962	0.0307225	0.0309358	0.0312326	0.0315288	0.0325643	0.0330325	0.0286966	0.0287396	0.0288249
75	Israel	105	ISR	MENA	High income	Asia	0.00223133	0.00236831	0.00250529	0.00264227	0.00277925	0.00291623	0.00305321	0.00319019	0.00332717	0.00346415	0.00355855	0.00377207	0.00393092	0.00396889	0.00414504	0.00410773	0.00408656	0.00416957	0.00424073	0.00440105	0.00442286	0.00450284	0.00418346	0.00434261	0.00426876	0.00437931	0.00478248	0.00479588	0.0048693	0.00482187	0.00509405	0.00509176	0.00510717	0.00517679	0.00527538	0.00565186	0.00544028	0.0055677	0.00567076	0.00576583	0.00574647
76	Italy	106	ITA	Europe	High income	Europe	0.0739836	0.0724425	0.0709013	0.0693601	0.0678189	0.0662777	0.0647365	0.0631953	0.0616541	0.060113	0.0592375	0.0564889	0.0552736	0.053342	0.053105	0.0522721	0.0535392	0.0523638	0.0525246	0.0522477	0.0524407	0.0428079	0.0469595	0.0458037	0.0454994	0.0447414	0.0445145	0.0447054	0.0455912	0.0454016	0.0454865	0.0445667	0.0440507	0.0437193	0.0432646	0.0432852	0.0441071	0.0440547	0.0451716	0.045116	0.0453581
77	Jamaica	109	JAM	LA	Upper middle income	Americas	0.00213778	0.00219415	0.00225053	0.0023069	0.00236327	0.00241964	0.00247602	0.00253239	0.00258876	0.00264513	0.00264209	0.00274137	0.00293531	0.00291568	0.00283679	0.00285505	0.0027968	0.00273193	0.002732	0.00277138	0.00278513	0.00282178	0.00279925	0.00291847	0.00276433	0.00274146	0.00210934	0.00199065	0.00204332	0.00200424	0.00199758	0.00200371	0.00206176	0.00205476	0.00204655	0.00202322	0.0020529	0.00206616	0.00207574	0.00208545	0.00210104
78	Japan	110	JPN	OA	High income	Asia	0.0247444	0.0248271	0.0249098	0.0249925	0.0250753	0.025158	0.0252407	0.0253234	0.0254061	0.0254888	0.0254738	0.0255686	0.0259479	0.0260451	0.0256491	0.0251064	0.0246555	0.0244088	0.0241737	0.0238305	0.0235816	0.0232899	0.0232166	0.0230228	0.022775	0.0221457	0.0225014	0.0228001	0.0227547	0.0227619	0.0226309	0.0194182	0.0191972	0.0222115	0.0220258	0.0217605	0.0216229	0.0217304	0.0220328	0.0220428	0.022296
79	Jordan	112	JOR	MENA	Upper middle income	Asia	-0.000192211	0.000225936	0.000644084	0.00106223	0.00148038	0.00189853	0.00231667	0.00273482	0.00315297	0.00357111	0.00356175	0.00438216	0.00547573	0.00572914	0.004979	0.00516925	0.00488221	0.00448359	0.00398407	0.00416847	0.00367069	0.00359985	0.00379934	0.00388524	0.00399507	0.00445543	0.00430958	0.00487403	0.00593736	0.00517859	0.00512327	0.00526765	0.00517376	0.00535934	0.00585852	0.00580728	0.00673801	0.00625082	0.00627454	0.00624301	0.00623142
80	Kazakhstan	108	KAZ	FSU	Upper middle income	Asia	0.0729269	0.0729269	0.0729269	0.0729269	0.0729269	0.0729269	0.0729269	0.0729269	0.0729269	0.0729269	0.0729269	0.0729269	0.0729269	0.0725868	0.0721684	0.0578697	0.0477145	0.0360412	0.0285827	0.026495	0.0267862	0.0275799	0.0288362	0.0307265	0.03299	0.0355339	0.0374916	0.0395896	0.0411734	0.042736	0.044006	0.045322	0.0445225	0.0443197	0.0449638	0.0475574	0.0490986	0.0509417	0.0534655	0.0555469	0.0587454
81	Kenya	114	KEN	SSA	Lower middle income	Africa	0.0998067	0.0987961	0.0977854	0.0967748	0.0957642	0.0947535	0.0937429	0.0927322	0.0917216	0.0907109	0.0910109	0.0874058	0.087068	0.0864998	0.0864106	0.0859118	0.0804168	0.0809028	0.0794543	0.0875333	0.0800659	0.0802957	0.0849737	0.0892925	0.0971088	0.0948713	0.088101	0.154006	0.157672	0.151664	0.152802	0.156436	0.147694	0.148459	0.153388	0.152413	0.166285	0.154967	0.161687	0.19306	0.215642
82	Kuwait	118	KWT	MENA	High income	Asia	0.000634577	0.000647583	0.000660589	0.000673594	0.0006866	0.000699605	0.000712611	0.000725616	0.000738622	0.000751628	0.00119385	0.000431581	0.000432301	0.000841631	0.00105386	0.00124201	0.00156412	0.00161359	0.00171772	0.00191595	0.00194083	0.00154796	0.00188299	0.00201379	0.0018152	0.00192918	0.00189417	0.00194429	0.00218781	0.00235823	0.00208629	0.0023078	0.00246464	0.00251266	0.0025857	0.0028065	0.00293538	0.00307086	0.00309149	0.00326582	0.00326991
83	Kyrgyzstan	113	KGZ	FSU	Lower middle income	Asia	0.0156805	0.0156805	0.0156805	0.0156805	0.0156805	0.0156805	0.0156805	0.0156805	0.0156805	0.0156805	0.0156805	0.0156805	0.0156805	0.0144755	0.0126448	0.00953545	0.00857261	0.00791798	0.00824339	0.00842193	0.00856034	0.00863406	0.00865812	0.00877578	0.00868698	0.00894357	0.00916058	0.00949286	0.00990211	0.0108898	0.0112365	0.0116668	0.0119042	0.0123039	0.012712	0.0129417	0.013191	0.013406	0.0137076	0.0140565	0.0142159
84	Latvia	119	LVA	Europe	High income	Europe	0.00613222	0.00613222	0.00613222	0.00613222	0.00613222	0.00613222	0.00613222	0.00613222	0.00613222	0.00613222	0.00613222	0.00613222	0.00613222	0.00507258	0.00321567	0.00273043	0.00266592	0.00248087	0.00231797	0.00212453	0.00186669	0.00183241	0.00191966	0.00194172	0.00187698	0.00185036	0.00188887	0.00186165	0.001938	0.00186403	0.00185603	0.00187742	0.00186397	0.00190697	0.00195345	0.00198386	0.00197376	0.00191003	0.00183034	0.00181046	0.00180195
85	Lebanon	121	LBN	MENA	Upper middle income	Asia	0.00172305	0.00176533	0.0018076	0.00184987	0.00189214	0.00193441	0.00197668	0.00201895	0.00206122	0.00210349	0.00213868	0.00219772	0.00222952	0.00227344	0.00231218	0.00224945	0.00242189	0.00252019	0.0025712	0.00260777	0.00254906	0.0025286	0.00259065	0.00265032	0.00273568	0.00279089	0.00282892	0.00279729	0.00293098	0.00301458	0.00294077	0.00383221	0.00404137	0.0037899	0.00386821	0.00388891	0.00396764	0.00404539	0.0040958	0.00410255	0.00399826
86	Libya	124	LBY	MENA	Upper middle income	Africa	0.0118312	0.0116808	0.0115303	0.0113798	0.0112294	0.0110789	0.0109284	0.010778	0.0106275	0.0104771	0.0103031	0.0102437	0.010034	0.00974968	0.00979783	0.0101441	0.0106354	0.010147	0.0110392	0.0100195	0.00879884	0.0092617	0.00951986	0.0104534	0.0114232	0.0121508	0.013185	0.0139783	0.0140151	0.0145009	0.0150692	0.0150864	0.0150983	0.0152269	0.0151045	0.0150478	0.0150714	0.0151229	0.0153123	0.0153748	0.0154608
87	Lithuania	126	LTU	Europe	High income	Europe	0.00942765	0.00942765	0.00942765	0.00942765	0.00942765	0.00942765	0.00942765	0.00942765	0.00942765	0.00942765	0.00942765	0.00942765	0.00954276	0.00742336	0.00633126	0.00558616	0.00528623	0.00522747	0.00504952	0.00466532	0.00437127	0.00382239	0.00390068	0.00399936	0.00414085	0.00409158	0.00412471	0.00422711	0.00396097	0.00383821	0.00377482	0.00374876	0.00363575	0.00354394	0.00346011	0.00353837	0.00348068	0.00339485	0.00318484	0.00310408	0.00299657
88	Luxembourg	256	LUX	Europe	High income	Europe	0	0	0	0	0	0	0	0	0	0	0	0	0	0	0	0	0	0	0	0	0.000748927	0.000748224	0.000725763	0.000704745	0.000695676	0.000695811	0.000685501	0.000711936	0.000723042	0.000727644	0.000741373	0.00072464	0.000710354	0.000728717	0.000743882	0.000756858	0.000764017	0.000772044	0.000743543	0.000740379	0.000735812
89	Madagascar	129	MDG	SSA	Low income	Africa	0.0453075	0.045486	0.0456644	0.0458429	0.0460213	0.0461998	0.0463782	0.0465567	0.0467351	0.0469136	0.0470977	0.0472673	0.0474447	0.0476227	0.0478123	0.0480373	0.0479901	0.0480172	0.047703	0.0475011	0.0470944	0.040867	0.0373666	0.0382466	0.0388695	0.0444427	0.0448421	0.0453065	0.0458376	0.0463669	0.0467873	0.0472596	0.0476966	0.0476231	0.048658	0.0492141	0.0493532	0.0494883	0.0423255	0.0428111	0.0424499
90	Malawi	130	MWI	SSA	Low income	Africa	0.00584527	0.00580151	0.00575776	0.005714	0.00567024	0.00562649	0.00558273	0.00553898	0.00549522	0.00545146	0.00535259	0.00529468	0.00546198	0.00542116	0.00507057	0.00511522	0.00556777	0.00573458	0.00625327	0.00600728	0.00663044	0.00652856	0.00647662	0.0066582	0.0071376	0.007289	0.00786993	0.00901273	0.0101329	0.0110126	0.012314	0.0135538	0.014771	0.0159259	0.017026	0.0186626	0.0202774	0.0213296	0.0247739	0.0295188	0.0304873
91	Malaysia	131	MYS	OA	Upper middle income	Asia	0.00489288	0.00495943	0.00502597	0.00509251	0.00515906	0.0052256	0.00529215	0.00535869	0.00542524	0.00549178	0.00620785	0.00500543	0.00536916	0.00566265	0.00621196	0.00653655	0.00676395	0.00767821	0.00729761	0.00721179	0.00737026	0.00814152	0.00863766	0.0091678	0.00950946	0.00910876	0.00934785	0.00988072	0.0101867	0.0104352	0.0108889	0.011128	0.011599	0.0122617	0.0124108	0.0126918	0.0126793	0.012732	0.0116171	0.0121454	0.0124188
92	Maldives	132	MDV	OA	Upper middle income	Asia	0	0	0	0	0	0	0	0	0	0	0	0	0	0	0	0	0	0	0	0	0	0	0	0	0	0	0	0	0	0	0	0	0	0	0	0	0	0	0	0	0
93	Mali	133	MLI	SSA	Low income	Africa	0.0386408	0.0387242	0.0388077	0.0388912	0.0389746	0.0390581	0.0391416	0.039225	0.0393085	0.039392	0.040162	0.0389183	0.0392438	0.0396985	0.0401893	0.0416019	0.042644	0.0438141	0.0462743	0.0490396	0.0516993	0.0533369	0.0576991	0.0605103	0.064239	0.0663589	0.0666775	0.0718324	0.0746816	0.0777257	0.0827222	0.0858353	0.0898401	0.0918696	0.0955876	0.0992502	0.107123	0.114532	0.119047	0.123684	0.128681
94	Malta	134	MLT	MENA	High income	Europe	0.000159118	0.000161011	0.000162903	0.000164795	0.000166687	0.000168579	0.000170471	0.000172363	0.000174255	0.000176147	0.000176469	0.000178579	0.000185936	0.000185831	0.000182303	0.000173034	0.000170761	0.000172547	0.000158868	0.00016641	0.000156858	0.000164797	0.000154019	0.000164592	0.000157042	0.000164393	0.000165572	0.000161419	0.000165043	0.000146727	0.000138334	0.000126793	0.000128602	0.000126462	0.000125842	0.000126398	0.000124058	0.000120144	0.000123944	0.000122494	0.000125528
95	Mauritius	137	MUS	SSA	Upper middle income	Africa	0.000307129	0.000319862	0.000332594	0.000345327	0.00035806	0.000370792	0.000383525	0.000396258	0.00040899	0.000421723	0.00043928	0.000440663	0.000458322	0.000476132	0.000485209	0.000495527	0.000500326	0.00049073	0.000473187	0.000519796	0.000518576	0.000494986	0.00049334	0.00049278	0.000473098	0.000463034	0.000463777	0.000525636	0.000548005	0.000552422	0.000580073	0.000583829	0.000591554	0.000585189	0.000583182	0.000593358	0.000597529	0.000599966	0.000623079	0.000627713	0.00064083
96	Mexico	138	MEX	LA	Upper middle income	Americas	0.201762	0.202292	0.202821	0.203351	0.203881	0.20441	0.20494	0.205469	0.205999	0.206528	0.208561	0.207406	0.204457	0.210499	0.209662	0.208069	0.203054	0.204887	0.205209	0.202983	0.204028	0.205297	0.209591	0.21008	0.210216	0.210045	0.211902	0.213381	0.215529	0.218192	0.219924	0.221429	0.217687	0.220044	0.222358	0.225293	0.227242	0.229889	0.232658	0.235101	0.237518
97	Mongolia	141	MNG	OA	Lower middle income	Asia	0.041017	0.0410639	0.0411108	0.0411578	0.0412047	0.0412516	0.0412985	0.0413455	0.0413924	0.0414393	0.0406722	0.0423784	0.041844	0.0418197	0.0411861	0.0444417	0.0479824	0.0495691	0.0527201	0.0554409	0.0565571	0.0500104	0.0422042	0.0400683	0.0407998	0.0476277	0.0538132	0.0616281	0.0654665	0.0664336	0.0504037	0.0559543	0.0626311	0.0692306	0.079662	0.0860922	0.0944086	0.101577	0.101824	0.108927	0.103738
98	Montenegro	273	MNE	#N/A	Upper middle income	Europe	0	0	0	0	0	0	0	0	0	0	0	0	0	0	0	0	0	0	0	0	0	0	0	0	0	0	0.000886742	0.000827336	0.000789189	0.000761588	0.000738168	0.000689456	0.000741682	0.000752298	0.000751625	0.000761792	0.000758501	0.000733578	0.000714433	0.000696315	0.000670644
99	Morocco	143	MAR	MENA	Lower middle income	Africa	0.0670519	0.0650463	0.0630407	0.0610351	0.0590295	0.0570239	0.0550183	0.0530127	0.051007	0.0490014	0.0473225	0.0447436	0.043986	0.038409	0.0404618	0.041168	0.0432487	0.0453848	0.044899	0.0481395	0.0503566	0.0501535	0.0492437	0.0501278	0.0509696	0.0507115	0.0521963	0.0518707	0.052414	0.0526159	0.0545302	0.05758	0.0573835	0.0586002	0.0598174	0.0595238	0.0605142	0.060855	0.0622437	0.0642809	0.0642538
100	Mozambique	144	MOZ	SSA	Low income	Africa	0.00245477	0.00309948	0.00374419	0.0043889	0.00503361	0.00567832	0.00632303	0.00696774	0.00761244	0.00825715	0.0087684	0.00956702	0.0103448	0.0110015	0.0112747	0.0115251	0.0122665	0.012435	0.0129483	0.0130297	0.0140198	0.0132853	0.0139537	0.013443	0.0144255	0.0152723	0.0132453	0.0147055	0.0157874	0.0141363	0.0142806	0.0150549	0.0164187	0.0170659	0.0183725	0.0150312	0.0167879	0.0155609	0.0182899	0.0170384	0.0185545
101	Myanmar	28	MMR	OA	Lower middle income	Asia	0.0299753	0.0304035	0.0308318	0.03126	0.0316882	0.0321164	0.0325446	0.0329729	0.0334011	0.0338293	0.0342837	0.0345659	0.0352186	0.0355878	0.0359138	0.0368066	0.0379174	0.0386859	0.0394966	0.0405578	0.0416392	0.0429698	0.0444625	0.0451863	0.0464105	0.0477368	0.0494377	0.0515996	0.0536333	0.0560712	0.058293	0.0614384	0.0649557	0.0680992	0.0723409	0.0774923	0.0805767	0.0877844	0.0397436	0.0408616	0.0421344
102	Namibia	147	NAM	SSA	Upper middle income	Africa	0.0204877	0.0200449	0.019602	0.0191592	0.0187164	0.0182736	0.0178308	0.0173879	0.0169451	0.0165023	0.0155836	0.0162434	0.015363	0.0143758	0.0143033	0.014038	0.0139128	0.0144087	0.0145123	0.0151251	0.0165088	0.0161392	0.0164557	0.016718	0.016142	0.0194563	0.0165465	0.0162185	0.0171247	0.0168606	0.0168678	0.0168195	0.0185142	0.0163895	0.0171906	0.0169904	0.0184531	0.0175877	0.0173479	0.0176102	0.0172275
103	Nauru	148	NRU	Oceania	High income	Oceania	5.91522e-07	6.22319e-07	6.53116e-07	6.83913e-07	7.1471e-07	7.45507e-07	7.76304e-07	8.07101e-07	8.37898e-07	8.68695e-07	8.99492e-07	9.30289e-07	9.6272e-07	9.91883e-07	9.91883e-07	9.93645e-07	9.91883e-07	9.91883e-07	9.91883e-07	9.91883e-07	9.93859e-07	9.91883e-07	9.91883e-07	9.91883e-07	9.91883e-07	9.91883e-07	9.91883e-07	1.02268e-06	1.05348e-06	1.05348e-06	1.05588e-06	1.05593e-06	1.05597e-06	1.05601e-06	1.05573e-06	1.05584e-06	1.05619e-06	1.05413e-06	1.03974e-06	1.04288e-06	1.06401e-06
104	Nepal	149	NPL	OA	Lower middle income	Asia	0.0196841	0.0199029	0.0201217	0.0203405	0.0205593	0.0207782	0.020997	0.0212158	0.0214346	0.0216534	0.0219697	0.0221077	0.0222028	0.0223027	0.0229663	0.0236708	0.0240486	0.0245026	0.0249271	0.0252292	0.0255661	0.0260167	0.0263963	0.0269755	0.0275411	0.0280941	0.0287491	0.0297778	0.0305346	0.0314977	0.0324578	0.0337069	0.0346912	0.0354716	0.0358768	0.0360219	0.0377034	0.0380714	0.0390989	0.0402762	0.0413815
105	Netherlands	150	NLD	Europe	High income	Europe	0.030954	0.0307491	0.0305442	0.0303393	0.0301344	0.0299296	0.0297247	0.0295198	0.0293149	0.02911	0.0284756	0.0289735	0.0289103	0.0283588	0.0277585	0.0275691	0.0270647	0.0263161	0.025655	0.0258973	0.0251208	0.024922	0.0237283	0.0228649	0.0230909	0.0235956	0.0233328	0.0237497	0.0244253	0.0245668	0.0248372	0.0244551	0.0242316	0.0247585	0.025505	0.0263316	0.0262653	0.0249328	0.023422	0.0235666	0.0232258
106	New Caledonia	153	NCL	Oceania	High income	Oceania	0.00097359	0.000954963	0.000936336	0.000917709	0.000899082	0.000880455	0.000861828	0.0008432	0.000824573	0.000805946	0.000756401	0.000783992	0.000780264	0.000748809	0.000680857	0.000692888	0.000689112	0.000689091	0.000599145	0.000688358	0.000687415	0.00068456	0.000689201	0.000691814	0.000693913	0.000623995	0.00055637	0.000574259	0.00057437	0.000571531	0.000572701	0.000570119	0.000535204	0.000574955	0.000580254	0.000563483	0.000541148	0.000527105	0.000531063	0.000528533	0.000524335
107	New Zealand	156	NZL	Oceania	High income	Oceania	0.200473	0.196878	0.193282	0.189686	0.18609	0.182494	0.178899	0.175303	0.171707	0.168111	0.1663	0.160683	0.155285	0.151377	0.152974	0.153953	0.149654	0.14788	0.143078	0.145956	0.139417	0.136582	0.138093	0.138706	0.13746	0.138157	0.139065	0.13611	0.12781	0.125971	0.125877	0.12397	0.125315	0.124346	0.123612	0.120169	0.11803	0.11772	0.116988	0.116173	0.114212
108	Nicaragua	157	NIC	LA	Lower middle income	Americas	0.0104042	0.0106652	0.0109262	0.0111872	0.0114482	0.0117092	0.0119701	0.0122311	0.0124921	0.0127531	0.0144499	0.0116388	0.0128467	0.0143418	0.0144034	0.0124631	0.0120409	0.013077	0.0126532	0.0145881	0.0150588	0.0152206	0.0154464	0.0161215	0.0157634	0.016222	0.0166336	0.0166457	0.0166564	0.0168833	0.0171036	0.0188148	0.0196024	0.0206168	0.0216827	0.0228024	0.0227312	0.0226037	0.0232571	0.0240625	0.0246215
109	Niger	158	NER	SSA	Low income	Africa	0.0208922	0.0224985	0.0241048	0.025711	0.0273173	0.0289235	0.0305298	0.0321361	0.0337423	0.0353486	0.0370291	0.038535	0.040063	0.0417639	0.0434459	0.0452545	0.0471495	0.0491025	0.0511848	0.0532954	0.0556393	0.0580894	0.0605737	0.0631757	0.0659802	0.0687117	0.0713135	0.0744293	0.0777684	0.0814603	0.0786701	0.0822248	0.0859633	0.090121	0.0942332	0.0983485	0.102907	0.107714	0.112776	0.118084	0.123668
110	Nigeria	159	NGA	SSA	Lower middle income	Africa	0.0803076	0.0838048	0.0873019	0.090799	0.0942962	0.0977933	0.10129	0.104788	0.108285	0.111782	0.116921	0.118205	0.120078	0.125305	0.130856	0.136366	0.141438	0.147762	0.154745	0.161937	0.167804	0.175962	0.179625	0.182262	0.187589	0.191768	0.195716	0.199644	0.203203	0.207814	0.212101	0.23976	0.24475	0.24852	0.253324	0.255917	0.263523	0.268918	0.274813	0.280954	0.274297
111	North Macedonia	154	MKD	#N/A	Upper middle income	Europe	0.00460118	0.00460118	0.00460118	0.00460118	0.00460118	0.00460118	0.00460118	0.00460118	0.00460118	0.00460118	0.00460118	0.00460118	0.00460118	0.00474491	0.00488111	0.00488763	0.00467863	0.00402932	0.00369992	0.00319375	0.00328569	0.00318627	0.0031123	0.00308441	0.00332532	0.0030364	0.00308066	0.00264039	0.00263583	0.00242447	0.00245246	0.00245651	0.00230356	0.00229676	0.0023224	0.00236635	0.00239526	0.00241405	0.00239498	0.00209946	0.00206033
112	Norway	162	NOR	Europe	High income	Europe	0.00631584	0.0064045	0.00649317	0.00658184	0.0066705	0.00675917	0.00684784	0.0069365	0.00702517	0.00711384	0.00714585	0.00734167	0.00746989	0.00736349	0.00757827	0.00769684	0.00781282	0.00768508	0.00759959	0.00754407	0.00752064	0.00749963	0.00754539	0.00758931	0.00753659	0.00745376	0.0073632	0.00723388	0.00715698	0.00718341	0.00715764	0.00710914	0.00706538	0.0070977	0.00710212	0.00724271	0.00741033	0.00739161	0.0073379	0.00715201	0.00712758
113	Oman	221	OMN	MENA	High income	Asia	0.000843343	0.00101117	0.001179	0.00134682	0.00151465	0.00168247	0.0018503	0.00201813	0.00218595	0.00235378	0.00252898	0.0026752	0.00286543	0.00302196	0.00319473	0.00329536	0.0034101	0.00354319	0.00366762	0.00386193	0.00390122	0.00402073	0.00408318	0.00422327	0.00430734	0.00489094	0.00498852	0.00509116	0.00517486	0.00527036	0.00544261	0.00555099	0.00565514	0.0067285	0.00681938	0.0069575	0.00709404	0.00723311	0.00737237	0.00751697	0.00767146
114	Pakistan	165	PAK	OA	Lower middle income	Asia	0.105079	0.109878	0.114678	0.119477	0.124276	0.129075	0.133874	0.138674	0.143473	0.148272	0.153539	0.15764	0.16224	0.167152	0.172779	0.17839	0.174414	0.178953	0.181758	0.186792	0.191051	0.195986	0.201533	0.207029	0.212403	0.218063	0.226539	0.233004	0.239731	0.24672	0.251221	0.261533	0.269274	0.275601	0.283874	0.292439	0.308667	0.325014	0.335956	0.347312	0.359207
115	Panama	166	PAN	LA	Upper middle income	Americas	0.00551494	0.00562058	0.00572622	0.00583186	0.0059375	0.00604314	0.00614879	0.00625443	0.00636007	0.00646571	0.00654898	0.00669863	0.00680306	0.00687193	0.00699053	0.00699989	0.00690766	0.00658179	0.00675323	0.0066708	0.00664772	0.00732918	0.00739047	0.00721538	0.00714906	0.00747603	0.00744613	0.0073406	0.00769607	0.00768215	0.00777635	0.00817201	0.00820385	0.00819257	0.00790266	0.00755101	0.00763824	0.00755042	0.00768211	0.00747563	0.00743286
116	Papua New Guinea	168	PNG	Oceania	Lower middle income	Oceania	0.000753328	0.000771267	0.000789205	0.000807143	0.000825082	0.00084302	0.000860958	0.000878897	0.000896835	0.000914773	0.000943119	0.000941751	0.000962147	0.000984472	0.00101145	0.00102536	0.00103058	0.00104661	0.00106045	0.00106636	0.0010695	0.00112172	0.00116187	0.00117031	0.00117609	0.00118364	0.00118933	0.00121041	0.00121427	0.00122991	0.00124185	0.00125653	0.00127985	0.00125957	0.00125953	0.00126123	0.00126394	0.00126799	0.00129464	0.00127476	0.00128379
117	Paraguay	169	PRY	LA	Upper middle income	Americas	0.0246233	0.0256873	0.0267512	0.0278151	0.0288791	0.029943	0.031007	0.0320709	0.0331348	0.0341988	0.0373883	0.0346199	0.0356494	0.038555	0.0407404	0.043524	0.0432585	0.0432756	0.0433579	0.0425179	0.0428313	0.0434505	0.0406154	0.04421	0.0423345	0.0430967	0.043503	0.0454896	0.0451197	0.0497354	0.0524169	0.0529867	0.0564431	0.0568376	0.0612399	0.0602866	0.0589155	0.0584826	0.0570494	0.0583692	0.0592962
118	Peru	170	PER	LA	Upper middle income	Americas	0.0496514	0.0495509	0.0494505	0.04935	0.0492495	0.049149	0.0490485	0.0489481	0.0488476	0.0487471	0.0488721	0.0487233	0.0480251	0.0477529	0.0488549	0.0515896	0.0525826	0.0528637	0.0537598	0.0566775	0.0579849	0.0574604	0.0583542	0.0596556	0.0598298	0.0612016	0.0615584	0.0624367	0.0629069	0.0634263	0.0637765	0.0641497	0.0614095	0.0621153	0.0624148	0.0619561	0.0611563	0.0611577	0.0614624	0.0618724	0.0618658
119	Philippines	171	PHL	OA	Lower middle income	Asia	0.0174546	0.0181445	0.0188344	0.0195243	0.0202143	0.0209042	0.0215941	0.022284	0.022974	0.0236639	0.0247012	0.0248919	0.0251849	0.0265872	0.0273031	0.0283584	0.0296392	0.0311773	0.0314057	0.0309762	0.0315204	0.0316947	0.0324938	0.0328705	0.0333627	0.0341206	0.0308157	0.0308424	0.0313854	0.0317266	0.0314772	0.030278	0.0296446	0.0294495	0.0293973	0.0296003	0.0298821	0.0301598	0.0302111	0.0306244	0.0306158
120	Poland	173	POL	Europe	High income	Europe	0.0808148	0.0775261	0.0742374	0.0709486	0.0676599	0.0643712	0.0610824	0.0577937	0.054505	0.0512162	0.0484055	0.0445714	0.041045	0.0369617	0.0357667	0.0348746	0.0328267	0.0332289	0.0325199	0.0310425	0.0291612	0.0282133	0.0308627	0.0293705	0.0278237	0.0284678	0.0291203	0.0293572	0.0281527	0.0274444	0.0286946	0.0273593	0.0260665	0.0259165	0.026521	0.0269847	0.0269413	0.0279429	0.0283505	0.0287544	0.0289937
121	Portugal	174	PRT	Europe	High income	Europe	0.0147168	0.0145702	0.0144235	0.0142769	0.0141302	0.0139836	0.0138369	0.0136903	0.0135437	0.013397	0.0133859	0.0129302	0.012973	0.012757	0.0127393	0.0128694	0.0130029	0.0130034	0.012914	0.0132385	0.0131046	0.0115631	0.0114118	0.0111423	0.0114071	0.0115557	0.0114262	0.0112564	0.0111174	0.0107926	0.0103811	0.0104411	0.0103002	0.010159	0.0103693	0.0106094	0.0106388	0.0109735	0.0107947	0.0109197	0.011167
122	Qatar	179	QAT	MENA	High income	Asia	-0.000149369	-8.12476e-05	-1.3126e-05	5.49956e-05	0.000123117	0.000191239	0.00025936	0.000327482	0.000395603	0.000463725	0.000545323	0.000581777	0.000668642	0.000735773	0.000808933	0.000852115	0.0008795	0.000888117	0.000882334	0.000906484	0.000933839	0.000693307	0.000723324	0.000722549	0.000739776	0.000603606	0.000653653	0.000721123	0.000747779	0.00095802	0.00101614	0.00112864	0.00126704	0.00146531	0.00148222	0.00191176	0.00226364	0.00241486	0.00261616	0.00268141	0.00272592
123	Republic of Korea	117	KOR	OA	High income	Asia	0.00100137	0.00181809	0.00263481	0.00345153	0.00426825	0.00508496	0.00590168	0.0067184	0.00753512	0.00835184	0.00920594	0.00988518	0.0108323	0.0117089	0.0123777	0.0133093	0.0139439	0.0137584	0.0127438	0.0119465	0.0112882	0.0109789	0.0110842	0.0112828	0.0119228	0.0123881	0.0132237	0.0136297	0.0139798	0.0152881	0.0163942	0.0160354	0.0164959	0.0162598	0.0158619	0.0166616	0.0169872	0.017201	0.0176588	0.0179653	0.0184853
124	Republic of Moldova	146	MDA	FSU	Upper middle income	Europe	0.00541068	0.00541068	0.00541068	0.00541068	0.00541068	0.00541068	0.00541068	0.00541068	0.00541068	0.00541068	0.00541068	0.00541068	0.00541068	0.00483899	0.0052871	0.00519616	0.00501148	0.00441186	0.00392025	0.00375977	0.00351484	0.00322842	0.00334376	0.00342829	0.00327716	0.00315671	0.00319152	0.00318776	0.00262141	0.00260719	0.0027982	0.00301679	0.00272108	0.00275636	0.00281	0.00263851	0.00258607	0.0028633	0.00280145	0.00262281	0.00264146
125	Romania	183	ROU	Europe	Upper middle income	Europe	0.0863912	0.082786	0.0791808	0.0755756	0.0719703	0.0683651	0.0647599	0.0611547	0.0575495	0.0539443	0.0506817	0.0467574	0.0433222	0.0376959	0.0371864	0.0344786	0.0341258	0.0329909	0.0308011	0.0299399	0.0287534	0.0272426	0.0263422	0.0272665	0.0277012	0.0279982	0.0284844	0.0287777	0.02979	0.0297193	0.0292348	0.0265306	0.0265282	0.0268998	0.0272971	0.0278669	0.0282859	0.028242	0.0277531	0.0278028	0.0274908
126	Russian Federation	185	RUS	FSU	Upper middle income	Europe	0.310324	0.306872	0.303421	0.299969	0.296518	0.293066	0.289615	0.286163	0.282711	0.27926	0.275808	0.272357	0.268905	0.255454	0.233073	0.201844	0.180041	0.156954	0.139803	0.126175	0.123449	0.12059	0.121013	0.120798	0.116553	0.110793	0.107472	0.110167	0.112226	0.111571	0.111798	0.10981	0.112186	0.114552	0.113809	0.114256	0.113035	0.112627	0.112443	0.110464	0.110341
127	Rwanda	184	RWA	SSA	Low income	Africa	0.00537276	0.00531767	0.00526258	0.00520749	0.0051524	0.00509731	0.00504222	0.00498714	0.00493205	0.00487696	0.00469152	0.00489107	0.00478261	0.00466328	0.00452997	0.00315347	0.00359192	0.00373129	0.00416648	0.00481421	0.00476958	0.00516276	0.00545295	0.00629416	0.00705021	0.00769109	0.00860644	0.00943026	0.0102452	0.0106107	0.0112286	0.0109778	0.0106847	0.0107337	0.0104136	0.0119089	0.0112444	0.0115756	0.0114809	0.011708	0.0110541
128	Saint Kitts and Nevis	188	KNA	LA	High income	Americas	5.35945e-05	5.33198e-05	5.3045e-05	5.27703e-05	5.24955e-05	5.22207e-05	5.1946e-05	5.16712e-05	5.13965e-05	5.11217e-05	5.09929e-05	5.05311e-05	5.02973e-05	4.95623e-05	5.01035e-05	4.97917e-05	5.33028e-05	5.37231e-05	5.52951e-05	5.74424e-05	6.0826e-05	6.05076e-05	6.05536e-05	6.04909e-05	6.04953e-05	6.35107e-05	4.86345e-05	5.18299e-05	5.70525e-05	5.69902e-05	5.70144e-05	5.56877e-05	3.40622e-05	3.21259e-05	2.89179e-05	3.04539e-05	2.90317e-05	2.8886e-05	3.00361e-05	3.10215e-05	3.24496e-05
129	Saint Lucia	189	LCA	LA	Upper middle income	Americas	0.000112824	0.000112299	0.000111774	0.00011125	0.000110725	0.0001102	0.000109675	0.00010915	0.000108625	0.0001081	0.000107618	0.0001069	0.000106661	0.000106012	0.000105437	0.000104645	0.00010396	0.000104077	0.000103356	0.000103135	9.3579e-05	9.34453e-05	9.51939e-05	9.77955e-05	0.000100875	0.000102637	9.75364e-05	0.000101255	0.000100385	0.000101654	0.00010066	0.00010049	0.000100406	0.000101766	0.000108036	0.000107841	0.000105654	0.000107207	0.000106764	0.000104603	0.000102614
130	Samoa	244	WSM	Oceania	Lower middle income	Oceania	0.000199995	0.000201723	0.00020345	0.000205178	0.000206906	0.000208634	0.000210362	0.00021209	0.000213818	0.000215546	0.000218127	0.000222143	0.000214847	0.000221388	0.000227145	0.00022434	0.000224345	0.00022421	0.000229878	0.0002333	0.000235011	0.00024513	0.000245875	0.000251617	0.000257488	0.00025788	0.000256575	0.000251172	0.000249055	0.000289334	0.000312691	0.000333828	0.000346205	0.000354305	0.000356904	0.000397591	0.000350102	0.000331544	0.000311522	0.000268551	0.000318166
131	Saudi Arabia	194	SAU	MENA	High income	Asia	0.0102891	0.0110585	0.0118278	0.0125972	0.0133666	0.014136	0.0149054	0.0156748	0.0164442	0.0172136	0.0179196	0.0188056	0.0196147	0.0201985	0.0210702	0.021371	0.0219087	0.0227364	0.0225506	0.0216536	0.0226391	0.0235989	0.023739	0.0240562	0.0255401	0.0262418	0.0249586	0.0250966	0.0230093	0.0208686	0.0235919	0.0262246	0.0267125	0.0285405	0.0262137	0.0264581	0.0268465	0.0271625	0.0278584	0.0285323	0.0328892
132	Senegal	195	SEN	SSA	Lower middle income	Africa	0.0138456	0.0145767	0.0153078	0.0160388	0.0167699	0.017501	0.0182321	0.0189632	0.0196942	0.0204253	0.0210899	0.0219913	0.0225904	0.0233604	0.0240608	0.0244762	0.0251408	0.0257892	0.0262885	0.0268536	0.0274722	0.0282773	0.0275999	0.0279653	0.0283786	0.0290205	0.0296693	0.0302825	0.0309955	0.0316299	0.0325256	0.0329267	0.0338054	0.0347632	0.0346213	0.0359838	0.0370823	0.03823	0.0390884	0.0393958	0.0410872
133	Serbia	272	SRB	#N/A	Upper middle income	Europe	0	0	0	0	0	0	0	0	0	0	0	0	0	0	0	0	0	0	0	0	0	0	0	0	0	0	0.0087501	0.0088594	0.00864867	0.00833324	0.00823035	0.00783204	0.0078941	0.00796892	0.0082333	0.00820993	0.00780703	0.00782236	0.00772608	0.00770597	0.00775708
134	Serbia and Montenegro	186	SCG	#N/A	NA	Europe	0.0141807	0.014215	0.0142492	0.0142835	0.0143177	0.014352	0.0143862	0.0144205	0.0144548	0.014489	0.0145233	0.0145575	0.0145918	0.014626	0.013954	0.0148404	0.0147958	0.0144739	0.0141528	0.013377	0.0113531	0.0106534	0.0103363	0.0102978	0.0102161	0.00946378	0	0	0	0	0	0	0	0	0	0	0	0	0	0	0
135	Seychelles	196	SYC	SSA	High income	Africa	3.44699e-05	3.53389e-05	3.6208e-05	3.70771e-05	3.79461e-05	3.88152e-05	3.96842e-05	4.05533e-05	4.14224e-05	4.22914e-05	4.39182e-05	4.52636e-05	4.21728e-05	4.44862e-05	4.86522e-05	5.27687e-05	4.84535e-05	5.4086e-05	4.98182e-05	4.95075e-05	4.63525e-05	3.83724e-05	3.83883e-05	4.01988e-05	3.40318e-05	3.2935e-05	3.25389e-05	3.38298e-05	3.08725e-05	2.67558e-05	2.51293e-05	2.66153e-05	1.97366e-05	1.82624e-05	1.97687e-05	1.99288e-05	2.04317e-05	1.9815e-05	1.96405e-05	1.96559e-05	1.9681e-05
136	Singapore	200	SGP	OA	High income	Asia	0.000330424	0.000310483	0.000290541	0.0002706	0.000250659	0.000230718	0.000210777	0.000190836	0.000170895	0.000150954	0.000168431	7.65989e-05	6.91854e-05	6.88201e-05	7.26152e-05	8.04438e-05	9.34113e-05	7.85383e-05	7.5689e-05	7.58783e-05	7.58783e-05	8.00293e-05	9.96628e-05	0.000107779	0.000104048	0.000101219	0.000102098	0.00011143	0.000109971	0.000116645	0.000119999	0.000117391	0.000122567	0.000122567	0.000122567	0.000123629	0.00012647	0.000131988	0.000135516	0.000135967	0.000137756
137	Slovakia	199	SVK	Europe	High income	Europe	0.00358004	0.00372224	0.00386444	0.00400664	0.00414884	0.00429104	0.00443324	0.00457544	0.00471764	0.00485984	0.00500204	0.00514424	0.00528644	0.00542864	0.00465087	0.00428228	0.00447317	0.00432321	0.00400292	0.00354196	0.00340094	0.00335479	0.00329946	0.00322307	0.0031349	0.00285047	0.00280782	0.00274044	0.00267438	0.00253609	0.00254568	0.00252036	0.00242986	0.00250184	0.00245936	0.00246588	0.00243898	0.0023535	0.00235276	0.00226171	0.0021591
138	Slovenia	198	SVN	Europe	High income	Europe	0.00233184	0.00233184	0.00233184	0.00233184	0.00233184	0.00233184	0.00233184	0.00233184	0.00233184	0.00233184	0.00233184	0.00233184	0.00233184	0.00241637	0.00229455	0.00227679	0.00232729	0.00229699	0.0022091	0.00215135	0.00217276	0.00227423	0.00221779	0.00227239	0.00214393	0.00212247	0.00212239	0.00212934	0.00222937	0.00214974	0.00216438	0.00212093	0.00205956	0.00203621	0.00201719	0.00205098	0.00210293	0.00212172	0.00206755	0.00207915	0.002088
139	South Africa	202	ZAF	SSA	Upper middle income	Africa	0.12754	0.125605	0.12367	0.121735	0.1198	0.117866	0.115931	0.113996	0.112061	0.110126	0.106554	0.107709	0.105826	0.101571	0.0999497	0.100447	0.102883	0.10483	0.106066	0.105596	0.105547	0.10566	0.102953	0.101981	0.101378	0.101696	0.100577	0.102508	0.104051	0.103763	0.103354	0.102884	0.103683	0.102431	0.101997	0.100616	0.098488	0.0959285	0.0951639	0.0936459	0.0918468
140	Spain	203	ESP	Europe	High income	Europe	0.0696352	0.0694847	0.0693342	0.0691836	0.0690331	0.0688826	0.0687321	0.0685815	0.068431	0.0682805	0.0675394	0.0685065	0.0681421	0.0678328	0.0671237	0.06751	0.0646568	0.07007	0.0716912	0.0713695	0.071763	0.0733223	0.0734779	0.0735957	0.0728003	0.0720667	0.0714301	0.0721568	0.0673413	0.0672407	0.0651861	0.0620852	0.0605542	0.0600251	0.0607689	0.0641183	0.0639663	0.0646274	0.0639959	0.0637571	0.064423
141	Sri Lanka	38	LKA	OA	Lower middle income	Asia	0.00496965	0.00496132	0.00495298	0.00494464	0.0049363	0.00492797	0.00491963	0.00491129	0.00490296	0.00489462	0.00515703	0.0045261	0.00483514	0.00490276	0.00492701	0.0048808	0.00469964	0.00453385	0.0031484	0.00317525	0.00308527	0.00306013	0.0028118	0.00289473	0.00299988	0.00304834	0.00311488	0.00318943	0.00319732	0.00320247	0.00336258	0.003361	0.00348751	0.00342043	0.00317815	0.00316868	0.00298519	0.00313036	0.00335817	0.00327922	0.0034998
142	Sudan	276	SDN	SSA	Low income	Africa	0	0	0	0	0	0	0	0	0	0	0	0	0	0	0	0	0	0	0	0	0	0	0	0	0	0	0	0	0	0	0	0	0.25904	0.260601	0.261885	0.265045	0.265791	0.267651	0.269434	0.271053	0.272683
143	Suriname	207	SUR	LA	Upper middle income	Americas	0.000998348	0.000965651	0.000932955	0.000900258	0.000867562	0.000834865	0.000802169	0.000769472	0.000736776	0.000704079	0.000665892	0.00063619	0.000619419	0.000575885	0.000532562	0.000537193	0.000527963	0.00055453	0.00057752	0.000626491	0.000588713	0.000522145	0.000333128	0.000321753	0.000356719	0.000343905	0.000354491	0.000403866	0.000372535	0.000429936	0.000460198	0.000433256	0.000456685	0.000380072	0.000346399	0.000359253	0.000354323	0.000377595	0.000376964	0.000379595	0.000374388
144	Sweden	210	SWE	Europe	High income	Europe	0.00697426	0.00708001	0.00718576	0.0072915	0.00739725	0.00750299	0.00760874	0.00771448	0.00782023	0.00792598	0.00812282	0.00799771	0.00826196	0.00836633	0.00846724	0.00822866	0.0082573	0.00820035	0.007947	0.00783238	0.00764542	0.00754834	0.00742835	0.00737812	0.00745313	0.00736618	0.00729047	0.00718576	0.00718321	0.00709321	0.00712779	0.0071406	0.00704561	0.0069914	0.00698032	0.00685476	0.00687284	0.00689422	0.00683355	0.0064616	0.00640824
145	Switzerland	211	CHE	Europe	High income	Europe	0.00966806	0.00956539	0.00946271	0.00936004	0.00925736	0.00915469	0.00905201	0.00894934	0.00884667	0.00874399	0.00867327	0.00855074	0.0083848	0.00827154	0.0082995	0.00813826	0.00808901	0.00784666	0.00778765	0.00764965	0.00758653	0.00766923	0.00763159	0.00754982	0.00745657	0.00754151	0.00758729	0.00758021	0.0077037	0.00762202	0.0076296	0.00756093	0.00751213	0.007449	0.00746125	0.00731334	0.00728152	0.00726215	0.00724638	0.00714173	0.00711485
146	Syrian Arab Republic	212	SYR	MENA	Low income	Asia	0.0396115	0.0381842	0.0367569	0.0353296	0.0339023	0.032475	0.0310477	0.0296204	0.0281931	0.0267658	0.0242486	0.0249141	0.0243353	0.0187049	0.0202167	0.0216106	0.0230942	0.0242065	0.0266528	0.0251248	0.0245796	0.0221907	0.0238743	0.0264945	0.0299427	0.0327628	0.0355296	0.0376175	0.0328685	0.031621	0.0287011	0.0327784	0.0327181	0.0324089	0.0319922	0.0304868	0.0290022	0.0249611	0.0248496	0.0256865	0.0282725
147	Tajikistan	208	TJK	FSU	Lower middle income	Asia	0.00833876	0.00833876	0.00833876	0.00833876	0.00833876	0.00833876	0.00833876	0.00833876	0.00833876	0.00833876	0.00833876	0.00833876	0.00833876	0.00754402	0.0073706	0.00696179	0.00653922	0.00628711	0.00604413	0.00604936	0.00604972	0.00621071	0.00641074	0.00674178	0.00720044	0.00767461	0.00829028	0.00865102	0.010152	0.010888	0.0110461	0.011485	0.012079	0.0126756	0.0128846	0.0133713	0.0137681	0.013997	0.014102	0.0143298	0.0147043
148	Thailand	216	THA	OA	Upper middle income	Asia	0.02287	0.024245	0.02562	0.026995	0.02837	0.029745	0.0311201	0.0324951	0.0338701	0.0352451	0.0357293	0.038469	0.0402412	0.0411446	0.0412665	0.0373416	0.0345347	0.0323149	0.0290824	0.0272524	0.0268913	0.0268307	0.0274444	0.0284682	0.0287954	0.0287361	0.0302759	0.0320878	0.0320819	0.0320845	0.0316609	0.0303262	0.0290683	0.0279199	0.0268033	0.0264579	0.0269705	0.026817	0.0265198	0.0262857	0.0262919
149	Togo	217	TGO	SSA	Low income	Africa	0.0116007	0.011019	0.0104372	0.00985549	0.00927375	0.00869201	0.00811028	0.00752854	0.0069468	0.00636506	0.00604257	0.00515021	0.00422383	0.00394729	0.00373534	0.00311219	0.00405602	0.0047923	0.00510526	0.00545613	0.00577195	0.00589419	0.00609375	0.00627463	0.00628648	0.00684234	0.0070675	0.00720371	0.00725208	0.00762748	0.00781344	0.00794029	0.00940021	0.00997131	0.00903262	0.00956272	0.0101447	0.0107472	0.0114412	0.0120893	0.0127249
150	Tonga	219	TON	Oceania	Upper middle income	Oceania	0.000103568	0.000106272	0.000108976	0.00011168	0.000114384	0.000117089	0.000119793	0.000122497	0.000125201	0.000127905	0.000129674	0.000129645	0.000142268	0.000140971	0.000137531	0.000134543	0.000134896	0.000133306	0.000133307	0.000138691	0.000144056	0.000144011	0.000144012	0.000144013	0.000144014	0.000144014	0.000144015	0.000145447	0.00014536	0.000145338	0.000145406	0.000145265	0.00014737	0.00014778	0.000148799	0.0001505	0.000151906	0.000152977	0.000154142	0.00015391	0.000154623
151	Trinidad and Tobago	220	TTO	LA	High income	Americas	0.000694842	0.000691457	0.000688072	0.000684686	0.000681301	0.000677916	0.000674531	0.000671146	0.00066776	0.000664375	0.000662681	0.000667651	0.000620955	0.00068046	0.000639351	0.000696332	0.00070576	0.000670466	0.000669852	0.000695886	0.000777574	0.000915259	0.00109425	0.00099384	0.00101452	0.00101588	0.00101898	0.00100883	0.00103313	0.0010755	0.00108701	0.00110128	0.00112306	0.00116423	0.00113481	0.00115334	0.00116289	0.00118533	0.00121503	0.00122863	0.00124121
152	Tunisia	222	TUN	MENA	Lower middle income	Africa	0.013142	0.0133915	0.013641	0.0138905	0.01414	0.0143895	0.0146389	0.0148884	0.0151379	0.0153874	0.0153238	0.0160597	0.0160553	0.0172792	0.0159615	0.0158147	0.0172811	0.0166831	0.0173712	0.01796	0.0189845	0.0191037	0.0190245	0.018237	0.0188571	0.0194066	0.0196824	0.0204736	0.0198779	0.0200662	0.0201977	0.0196009	0.0197475	0.0199547	0.020145	0.0198951	0.0197448	0.019717	0.0200899	0.0199344	0.019925
153	Turkey	223	TUR	MENA	Upper middle income	Asia	0.158731	0.157192	0.155654	0.154116	0.152578	0.15104	0.149502	0.147963	0.146425	0.144887	0.145112	0.138612	0.141002	0.139819	0.136818	0.131413	0.128419	0.127716	0.121718	0.1196	0.119976	0.113457	0.109902	0.106199	0.104637	0.106075	0.109119	0.108902	0.107749	0.103671	0.100273	0.107248	0.11745	0.129541	0.136239	0.13972	0.139739	0.141122	0.161451	0.167295	0.176112
154	Uganda	226	UGA	SSA	Low income	Africa	0.0250786	0.0256748	0.0262711	0.0268673	0.0274636	0.0280599	0.0286561	0.0292524	0.0298486	0.0304449	0.0305318	0.0318974	0.0325152	0.0335237	0.0326999	0.0335605	0.0341269	0.0350641	0.0362347	0.0372518	0.0383712	0.0397185	0.0416592	0.0440329	0.0456046	0.0470367	0.0480363	0.0496043	0.072531	0.0748334	0.0771439	0.0792704	0.0814674	0.082941	0.0845161	0.0868358	0.0904726	0.0907054	0.0919793	0.092306	0.0918459
155	Ukraine	230	UKR	FSU	Lower middle income	Europe	0.0662258	0.0682258	0.0702258	0.0722258	0.0742258	0.0762258	0.0782258	0.0802258	0.0822258	0.0842258	0.0862258	0.0882258	0.092626	0.0870263	0.083584	0.0756206	0.0675857	0.0587517	0.049886	0.0467457	0.0433835	0.0390207	0.0397001	0.0398109	0.0346486	0.0318714	0.0307846	0.030124	0.0278476	0.0262772	0.0263378	0.025651	0.0251705	0.0259397	0.0247737	0.0229177	0.0220285	0.0215576	0.0208545	0.0202519	0.0194481
156	United Arab Emirates	225	ARE	MENA	High income	Asia	0.000411278	0.000586351	0.000761425	0.000936498	0.00111157	0.00128665	0.00146172	0.00163679	0.00181187	0.00198694	0.00218657	0.00233422	0.00248467	0.00265258	0.00290276	0.00309361	0.00338329	0.00356937	0.00375334	0.00404342	0.0042223	0.00443232	0.0046777	0.00497834	0.00499918	0.00562671	0.00582104	0.00605705	0.00647176	0.00746724	0.0069199	0.00698291	0.00702593	0.00787099	0.0085051	0.0087853	0.00888677	0.00908125	0.00921157	0.00914321	0.00927081
157	United Kingdom of Great Britain and Northern Ireland	229	GBR	Europe	High income	Europe	0.10985	0.109856	0.109863	0.10987	0.109876	0.109883	0.10989	0.109896	0.109903	0.109909	0.110144	0.109286	0.11033	0.110134	0.109753	0.108456	0.107349	0.107782	0.109306	0.108833	0.104991	0.0954845	0.0930288	0.0931647	0.0932459	0.0926312	0.0912786	0.0890176	0.0872024	0.0843983	0.0839912	0.084163	0.0848074	0.0858113	0.0872253	0.0870696	0.088376	0.0897873	0.0882071	0.0874065	0.0856874
158	United Republic of Tanzania	215	TZA	SSA	Lower middle income	Africa	0.0646693	0.065596	0.0665228	0.0674496	0.0683763	0.0693031	0.0702298	0.0711566	0.0720833	0.0730101	0.0738753	0.0748539	0.0758839	0.0768054	0.0775333	0.0876768	0.0793158	0.0803949	0.0820921	0.095511	0.0939649	0.0960284	0.0984349	0.10136	0.100931	0.102243	0.107116	0.107937	0.109962	0.111413	0.112153	0.125881	0.133049	0.141252	0.148586	0.150714	0.15275	0.15465	0.159243	0.16478	0.168993
159	United States of America	231	USA	NA	High income	Americas	0.433529	0.434936	0.436342	0.437748	0.439155	0.440561	0.441968	0.443374	0.44478	0.446187	0.458144	0.439057	0.444545	0.451156	0.459127	0.466164	0.469605	0.463561	0.456549	0.453619	0.450686	0.448926	0.449165	0.450252	0.449756	0.455487	0.463526	0.463743	0.463253	0.456365	0.454766	0.451101	0.444283	0.439779	0.434412	0.43731	0.448979	0.456596	0.460918	0.463815	0.45993
160	Uruguay	234	URY	LA	High income	Americas	0.0624846	0.0631053	0.0637261	0.0643469	0.0649676	0.0655884	0.0662092	0.0668299	0.0674507	0.0680715	0.0673252	0.0701944	0.0710239	0.0711984	0.069927	0.0684256	0.0687463	0.0667044	0.063626	0.0616402	0.0598686	0.0598488	0.060206	0.0611406	0.0618582	0.0632064	0.0657801	0.0641947	0.0643931	0.0626059	0.0587514	0.0585685	0.0578652	0.0582967	0.0586243	0.0584626	0.0586265	0.0575805	0.0562194	0.0565035	0.0552792
161	Uzbekistan	235	UZB	FSU	Lower middle income	Asia	0.0220282	0.0224831	0.022938	0.0233929	0.0238477	0.0243026	0.0247575	0.0252124	0.0256673	0.0261222	0.0265771	0.0270319	0.0274868	0.0279417	0.0282792	0.0280277	0.0262588	0.0247185	0.0253848	0.0256701	0.0261151	0.0263885	0.0267129	0.0271945	0.0292516	0.0311002	0.0330342	0.0351848	0.0371181	0.0398225	0.0423662	0.0452212	0.0479168	0.0505065	0.0525873	0.0544967	0.0593083	0.061149	0.0631039	0.0639479	0.0651502
162	Venezuela (Bolivarian Republic of)	236	VEN	LA	Lower middle income	Americas	0.0558269	0.0565702	0.0573136	0.058057	0.0588004	0.0595438	0.0602872	0.0610305	0.0617739	0.0625173	0.0627814	0.0646786	0.0652128	0.0644537	0.0666108	0.0658265	0.0662387	0.0670542	0.0685775	0.0701209	0.0714875	0.0734062	0.07483	0.0747192	0.0758271	0.0775945	0.0778201	0.0785428	0.0796445	0.0797936	0.0684677	0.0694909	0.0801979	0.0801778	0.0796165	0.0796013	0.0782967	0.0764236	0.0756441	0.0760683	0.0767168
163	Viet Nam	237	VNM	OA	Lower middle income	Asia	0.0152038	0.0160299	0.016856	0.0176821	0.0185082	0.0193343	0.0201604	0.0209866	0.0218127	0.0226388	0.0238393	0.0238521	0.0249622	0.0260719	0.02686	0.0277145	0.0287038	0.0294323	0.0300242	0.0306446	0.0318512	0.0319011	0.0330322	0.0353011	0.0359705	0.0384984	0.0408854	0.0425741	0.0417565	0.0417319	0.0407811	0.041088	0.0394678	0.0385724	0.0392991	0.0408659	0.0420181	0.0437071	0.0448079	0.0459385	0.0476828
164	Yemen	249	YEM	MENA	Low income	Asia	0.020936	0.020996	0.0210559	0.0211158	0.0211757	0.0212357	0.0212956	0.0213555	0.0214154	0.0214754	0.0220245	0.0209558	0.0214981	0.0219905	0.0218068	0.0220912	0.0231475	0.0245238	0.0258075	0.0264394	0.0272104	0.0286026	0.0289057	0.0320561	0.0324134	0.0327804	0.03357	0.0350436	0.036208	0.0370028	0.0374936	0.0381614	0.038547	0.0391134	0.0397259	0.0393173	0.0382113	0.0380564	0.0362315	0.0402882	0.03922
165	Zambia	251	ZMB	SSA	Lower middle income	Africa	0.0157332	0.0155316	0.0153301	0.0151285	0.014927	0.0147255	0.0145239	0.0143224	0.0141209	0.0139193	0.0132201	0.013746	0.0138867	0.0132705	0.0124502	0.0117807	0.0111013	0.0130604	0.0136374	0.014604	0.0138888	0.0144993	0.0139918	0.0137592	0.0138653	0.0149414	0.0158394	0.0147089	0.0143342	0.0173633	0.0178569	0.0159645	0.0219174	0.0223119	0.0226645	0.0221957	0.0214734	0.0226486	0.023492	0.0241788	0.0237554
166	Zimbabwe	181	ZWE	SSA	Lower middle income	Africa	0.0540769	0.0518424	0.049608	0.0473735	0.0451391	0.0429047	0.0406702	0.0384358	0.0362013	0.0339669	0.0321236	0.0276358	0.0304451	0.0226885	0.023425	0.0242811	0.0283527	0.0281263	0.0297905	0.0317103	0.032871	0.0340121	0.0310481	0.0298471	0.0289937	0.0291273	0.0283936	0.0287775	0.0284704	0.0313271	0.0338157	0.0348665	0.0352348	0.0355359	0.0289629	0.031429	0.0308411	0.031697	0.0321838	0.0320558	0.032936

## Sheet: S7
Country-level grassland N harvest: Unit Tg N
	Country name	Area Code	ISO-3	region_11	Income group	Continent	Y1980	Y1981	Y1982	Y1983	Y1984	Y1985	Y1986	Y1987	Y1988	Y1989	Y1990	Y1991	Y1992	Y1993	Y1994	Y1995	Y1996	Y1997	Y1998	Y1999	Y2000	Y2001	Y2002	Y2003	Y2004	Y2005	Y2006	Y2007	Y2008	Y2009	Y2010	Y2011	Y2012	Y2013	Y2014	Y2015	Y2016	Y2017	Y2018	Y2019	Y2020
1	Afghanistan	2	AFG	OA	Low income	Asia	0.430894	0.42177	0.412645	0.40352	0.394395	0.385271	0.376146	0.367021	0.357896	0.348772	0.338289	0.336259	0.314356	0.315045	0.290714	0.290996	0.290928	0.292169	0.294519	0.297768	0.296446	0.283239	0.291936	0.290384	0.293875	0.29386	0.295371	0.291152	0.297182	0.299093	0.310271	0.321259	0.315513	0.324861	0.346455	0.316685	0.365052	0.385975	0.333963	0.359707	0.363651
2	Albania	3	ALB	Europe	Upper middle income	Europe	0.0109149	0.0108021	0.0106892	0.0105764	0.0104636	0.0103508	0.010238	0.0101251	0.0100123	0.00989948	0.0102826	0.00944882	0.0089772	0.00927472	0.0107182	0.0106496	0.00978861	0.00932594	0.00945755	0.0103324	0.0104519	0.0124755	0.0129899	0.0129768	0.0125233	0.0130808	0.0126896	0.0123295	0.0132322	0.0125754	0.0127248	0.013712	0.013637	0.0136345	0.0133815	0.013907	0.0140136	0.0139167	0.0129085	0.0132215	0.0131914
3	Algeria	4	DZA	MENA	Lower middle income	Africa	0.287441	0.28936	0.291278	0.293197	0.295115	0.297034	0.298952	0.300871	0.302789	0.304707	0.308639	0.306946	0.307858	0.31081	0.315888	0.313777	0.311742	0.313505	0.317042	0.317128	0.32083	0.322937	0.322654	0.324045	0.344512	0.347498	0.352995	0.357389	0.358319	0.370885	0.374804	0.386569	0.390251	0.397533	0.400787	0.400021	0.407202	0.393581	0.400013	0.396641	0.400502
4	Angola	7	AGO	SSA	Lower middle income	Africa	0.230371	0.230209	0.230047	0.229885	0.229723	0.229561	0.229399	0.229236	0.229074	0.228912	0.220181	0.22178	0.221692	0.222666	0.222798	0.220772	0.238278	0.244321	0.233092	0.248527	0.246151	0.245519	0.237253	0.218655	0.224642	0.224772	0.245098	0.240217	0.258986	0.267585	0.270217	0.272436	0.289971	0.288791	0.297208	0.295978	0.288721	0.287729	0.309034	0.291217	0.299975
5	Antigua and Barbuda	8	ATG	LA	High income	Americas	7.45301e-05	7.58995e-05	7.7269e-05	7.86384e-05	8.00079e-05	8.13774e-05	8.27468e-05	8.41163e-05	8.54857e-05	8.68552e-05	8.90315e-05	8.95415e-05	8.96118e-05	9.179e-05	9.465e-05	9.77671e-05	9.95211e-05	0.000101843	0.000103222	0.000104522	0.000105186	0.000111458	0.000112706	0.000114026	0.000115343	0.000115497	0.000116083	0.000116421	0.000114396	0.000113179	8.51833e-05	8.54223e-05	8.53519e-05	8.56273e-05	8.56434e-05	8.54971e-05	8.56531e-05	8.57073e-05	8.55153e-05	7.95329e-05	7.77541e-05
6	Argentina	9	ARG	LA	Upper middle income	Americas	0.981853	0.983314	0.984774	0.986235	0.987695	0.989156	0.990616	0.992077	0.993537	0.994998	0.999028	0.998373	1.0044	1.00119	1.01201	1.01016	1.01382	1.00907	0.999013	1.00311	0.987168	1.02977	1.05101	1.06363	1.07973	1.06433	1.06453	1.06086	1.03278	0.990034	0.985392	0.983746	0.970564	0.968795	0.959159	0.931023	0.946367	0.93762	0.908855	0.92963	0.925182
7	Armenia	1	ARM	FSU	Upper middle income	Asia	0.0184159	0.0177409	0.017066	0.016391	0.015716	0.0153081	0.0149001	0.0144921	0.0140842	0.0136762	0.0131348	0.0127477	0.0130981	0.0109877	0.0100957	0.0106343	0.0106282	0.0110057	0.0106905	0.0106073	0.010638	0.0106551	0.0119775	0.0124141	0.0134481	0.014564	0.0193253	0.0179039	0.0181872	0.0184611	0.0172394	0.0178025	0.0191603	0.0195501	0.0195535	0.0218086	0.0266714	0.0224384	0.0230913	0.0225802	0.023805
8	Australia	10	AUS	Oceania	High income	Oceania	3.68547	3.66862	3.65178	3.63493	3.61809	3.60124	3.5844	3.56755	3.55071	3.53386	3.51487	3.49473	3.51784	3.46133	3.53277	3.48931	3.56071	3.5305	3.51332	3.26095	3.1945	3.09773	3.09285	3.37735	2.83564	3.15352	2.96091	2.89339	2.94598	2.84371	2.88364	2.57159	2.51444	2.82175	2.73911	2.52877	2.6195	2.68496	2.53233	2.70406	2.74708
9	Austria	11	AUT	Europe	High income	Europe	0.0592384	0.0579131	0.0565878	0.0552625	0.0539372	0.0526119	0.0512866	0.0499613	0.048636	0.0473107	0.0458163	0.0451153	0.0432437	0.0416534	0.0409173	0.0404495	0.0414136	0.0398469	0.0397422	0.0385359	0.0379839	0.040769	0.0397439	0.0396567	0.039062	0.0395218	0.0384511	0.0365348	0.0357331	0.0344693	0.0355907	0.0368225	0.0384482	0.0388554	0.0390399	0.0428469	0.0418238	0.0412482	0.0394819	0.0388659	0.0376388
10	Azerbaijan	52	AZE	FSU	Upper middle income	Asia	0.0262846	0.028232	0.0301793	0.0321267	0.034074	0.0360213	0.0379687	0.039916	0.0418634	0.0438107	0.0458668	0.0449358	0.0551919	0.0482448	0.0465912	0.0458315	0.0399773	0.0414885	0.041045	0.0418298	0.0400322	0.0418784	0.0439624	0.0441945	0.0472846	0.0480074	0.0492314	0.0468707	0.0513883	0.0475996	0.0456633	0.0496591	0.0513302	0.0508642	0.0553417	0.070114	0.0684769	0.061465	0.0726506	0.0667731	0.0666819
11	Bahamas	12	BHS	LA	High income	Americas	3.90174e-05	3.70243e-05	3.50312e-05	3.3038e-05	3.10449e-05	2.90518e-05	2.70587e-05	2.50656e-05	2.30724e-05	2.10793e-05	1.52406e-05	9.95196e-06	1.25938e-05	1.19719e-05	7.78444e-06	2.67188e-05	4.54054e-05	3.58362e-05	4.45272e-05	-1.29093e-05	2.27019e-05	4.95564e-05	4.01517e-05	8.52564e-05	-3.57109e-05	3.09807e-05	5.24388e-05	4.20298e-05	-1.87982e-05	4.17216e-05	7.78912e-05	-1.46315e-05	6.35215e-05	5.24059e-08	6.99734e-05	5.07418e-05	5.12984e-05	1.81438e-05	8.83731e-05	8.09454e-05	4.43977e-05
12	Bahrain	13	BHR	MENA	High income	Asia	0.000129299	0.000128582	0.000127865	0.000127147	0.00012643	0.000125712	0.000124995	0.000124278	0.00012356	0.000122843	0.000122218	0.000120558	0.000121454	0.000120032	0.000118169	0.000114065	0.000118239	0.000119088	0.000120742	0.000122961	0.000121894	0.000122984	0.00014465	0.00014211	0.000142591	0.000141116	0.000141429	0.000136048	0.000129675	0.000128342	0.000139972	0.00014358	0.000145028	0.000147775	0.000144432	0.000146802	0.000150612	0.000154954	0.000159583	0.000164189	0.000154772
13	Bangladesh	16	BGD	OA	Lower middle income	Asia	0.0258949	0.0278737	0.0298526	0.0318315	0.0338103	0.0357892	0.037768	0.0397469	0.0417258	0.0437046	0.0457789	0.0476188	0.0493786	0.0514449	0.0539064	0.0570037	0.0587419	0.0593709	0.0586457	0.0604988	0.0619285	0.116002	0.119259	0.118116	0.119698	0.118146	0.120076	0.120499	0.12577	0.128513	0.125327	0.12991	0.131399	0.129547	0.13316	0.135187	0.13373	0.134563	0.139061	0.136239	0.137359
14	Barbados	14	BRB	LA	High income	Americas	0.000179622	0.000177793	0.000175963	0.000174134	0.000172304	0.000170475	0.000168645	0.000166816	0.000164986	0.000163157	0.000161023	0.000160684	0.000158215	0.000152411	0.000156012	0.000160526	0.000165107	0.000159079	0.000157289	0.000152	0.000146975	0.000160131	0.000154178	0.000151889	0.000155088	0.000151855	0.00014721	0.000145985	0.000147656	0.000149669	0.000149382	0.000149934	0.000150885	0.000151296	0.00014863	0.000150991	0.000159106	0.000161124	0.0001536	0.000156061	0.000155369
15	Belarus	57	BLR	FSU	Upper middle income	Europe	0.0882362	0.0869595	0.0856829	0.0844062	0.0831295	0.0818528	0.0805761	0.0792994	0.0780227	0.076746	0.0751887	0.074467	0.0732769	0.0681405	0.0610276	0.0602785	0.0606039	0.0609668	0.0599567	0.058302	0.0576581	0.0805065	0.0777527	0.0807239	0.0830798	0.0869084	0.0916826	0.0894799	0.0932547	0.0933043	0.0949316	0.0917608	0.0890519	0.0853475	0.0811837	0.0807261	0.075296	0.0766238	0.0746486	0.0743253	0.0734373
16	Belgium	255	BEL	Europe	High income	Europe	0.0887487	0.0862183	0.083688	0.0811576	0.0786273	0.0760969	0.0735666	0.0710362	0.0685059	0.0659755	0.0636584	0.0613459	0.057575	0.055327	0.0540737	0.0526917	0.0530058	0.0516337	0.0506189	0.0494953	0.0157549	0.0173325	0.0546672	0.0546214	0.0528486	0.0519672	0.0505324	0.0533458	0.048943	0.0534485	0.0545114	0.0507216	0.0476258	0.0453161	0.043379	0.0410563	0.0376253	0.0341347	0.0314167	0.0288208	0.0301362
17	Belize	23	BLZ	LA	Lower middle income	Americas	0.000526785	0.000528965	0.000531144	0.000533324	0.000535503	0.000537683	0.000539862	0.000542041	0.000544221	0.0005464	0.000530859	0.000521531	0.000560449	0.000531446	0.000531514	0.00049613	0.000534234	0.000549304	0.000560439	0.000589128	0.00058048	0.000684675	0.000725495	0.000696558	0.000694234	0.000632139	0.000700998	0.00063256	0.00067364	0.000781004	0.00078741	0.000748812	0.000900724	0.000854858	0.000962207	0.000932226	0.000944656	0.000924654	0.000904625	0.000880651	0.000923565
18	Benin	53	BEN	SSA	Lower middle income	Africa	0.00186197	0.00203079	0.00219961	0.00236844	0.00253726	0.00270608	0.00287491	0.00304373	0.00321256	0.00338138	0.00467526	0.00491279	0.00493535	0.00494941	0.00544064	0.00495212	0.00297784	0.00246205	0.000981704	0.00304628	0.00140193	0.0119034	0.0100872	0.0114509	0.012296	0.00876571	0.0111031	0.011055	0.0127902	0.0128218	0.0133462	0.0127897	0.0133028	0.0128084	0.0139992	0.0142768	0.0141319	0.0148762	0.0155527	0.015268	0.0156882
19	Bermuda	17	BMU	#N/A	High income	Americas	0	0	0	0	0	0	0	0	0	0	0	0	0	0	0	0	0	0	0	0	0	6.4067e-07	6.4067e-07	6.30483e-07	6.14636e-07	6.07844e-07	5.86338e-07	5.85206e-07	4.33528e-07	4.25604e-07	4.10889e-07	3.98434e-07	3.93919e-07	3.8489e-07	3.83761e-07	3.82632e-07	3.78117e-07	3.74731e-07	3.73603e-07	3.74731e-07	3.70216e-07
20	Bhutan	18	BTN	OA	Lower middle income	Asia	0.0046141	0.00473928	0.00486447	0.00498965	0.00511483	0.00524001	0.0053652	0.00549038	0.00561556	0.00574074	0.00559706	0.0062792	0.0061194	0.00615595	0.00624303	0.00731063	0.00733007	0.00732788	0.00736105	0.00750142	0.0073763	0.00727773	0.00725159	0.0074024	0.00747537	0.00772566	0.00770627	0.00782146	0.00775746	0.00789102	0.00801098	0.0081554	0.0081809	0.00822918	0.00816349	0.00826717	0.00828539	0.00822357	0.00846099	0.00836308	0.0083398
21	Bolivia (Plurinational State of)	19	BOL	LA	Lower middle income	Americas	0.271982	0.274549	0.277115	0.279682	0.282248	0.284814	0.287381	0.289947	0.292514	0.29508	0.29423	0.299506	0.301499	0.305828	0.309218	0.312359	0.316789	0.317343	0.316533	0.313703	0.321124	0.319183	0.314813	0.313774	0.309515	0.313062	0.321437	0.329078	0.335698	0.341862	0.332418	0.345984	0.347722	0.355917	0.354586	0.353895	0.351676	0.355748	0.35199	0.349174	0.351799
22	Bosnia and Herzegovina	80	BIH	#N/A	Upper middle income	Europe	0.030404	0.0293354	0.0282669	0.0271983	0.0261298	0.0250612	0.0239927	0.0229241	0.0218555	0.020787	0.0196101	0.0190204	0.0172264	0.0164641	0.0141342	0.0135161	0.0129189	0.0143073	0.0145637	0.0141892	0.0152635	0.0149318	0.0151981	0.0152038	0.0159031	0.0164139	0.0169786	0.0164393	0.016609	0.0168799	0.0169231	0.0187764	0.0182591	0.0186138	0.0183438	0.0193411	0.0194022	0.0187991	0.0162213	0.0178401	0.0186908
23	Botswana	20	BWA	SSA	Upper middle income	Africa	0.189863	0.189568	0.189272	0.188977	0.188682	0.188387	0.188091	0.187796	0.187501	0.187205	0.188827	0.187274	0.187463	0.185975	0.18728	0.192234	0.181003	0.185722	0.193448	0.196765	0.198916	0.18208	0.175249	0.214379	0.21398	0.210367	0.199688	0.209132	0.165545	0.216264	0.155688	0.128096	0.196671	0.204106	0.212467	0.216203	0.218974	0.197336	0.203818	0.21491	0.199985
24	Brazil	21	BRA	Brazil	Upper middle income	Americas	1.96678	1.97911	1.99144	2.00377	2.01611	2.02844	2.04077	2.0531	2.06543	2.07777	2.07437	2.10017	2.11095	2.1222	2.14532	2.16065	2.15282	2.16488	2.1356	2.16947	2.22168	2.26019	2.28452	2.36289	2.41771	2.40439	2.45115	2.43172	2.51408	2.51544	2.4241	2.54344	2.51713	2.59942	2.61677	2.58679	2.65013	2.70207	2.68015	2.68234	2.68013
25	Brunei Darussalam	26	BRN	MENA	High income	Asia	9.49808e-05	9.65051e-05	9.80294e-05	9.95536e-05	0.000101078	0.000102602	0.000104126	0.000105651	0.000107175	0.000108699	0.000109068	0.000109402	0.00011635	0.000118068	0.000117943	0.000109084	0.00010826	0.000130018	0.00014348	0.000174499	0.000199162	0.000228603	0.000216089	0.000236273	0.000255436	0.000237474	0.000252799	0.0002702	0.000272729	0.00027164	0.000285814	0.000275372	0.000312214	0.00033798	0.000310731	0.000311484	0.000320116	0.000306829	0.000323471	0.00030427	0.000337947
26	Bulgaria	27	BGR	Europe	Upper middle income	Europe	0.0922495	0.0875131	0.0827768	0.0780404	0.0733041	0.0685677	0.0638314	0.059095	0.0543586	0.0496223	0.0453724	0.0407964	0.0335086	0.0308724	0.0313352	0.0306356	0.0287998	0.0273779	0.028405	0.0276428	0.0277736	0.0284745	0.0287461	0.0300883	0.0294679	0.0303461	0.0289695	0.0285591	0.0283503	0.0262985	0.0268143	0.0306651	0.0285342	0.0276163	0.0297468	0.0328377	0.036554	0.0377149	0.0374114	0.0408406	0.0431379
27	Burkina Faso	233	BFA	SSA	Low income	Africa	0.0513575	0.0519886	0.0526198	0.0532509	0.053882	0.0545132	0.0551443	0.0557754	0.0564066	0.0570377	0.0583942	0.0594282	0.0599751	0.0605508	0.061428	0.0621102	0.0607372	0.0615403	0.0622243	0.062472	0.0588203	0.0715973	0.0705976	0.0792771	0.0791475	0.0802445	0.0840514	0.0845671	0.0876757	0.0876014	0.0887079	0.0898585	0.0936896	0.0941879	0.0955669	0.0982314	0.0992185	0.100413	0.102028	0.103514	0.104384
28	Burundi	29	BDI	SSA	Low income	Africa	0.0131496	0.0129102	0.0126708	0.0124314	0.012192	0.0119526	0.0117132	0.0114738	0.0112344	0.010995	0.0104038	0.0103834	0.0103823	0.01026	0.0101026	0.00969516	0.00921717	0.00882343	0.00805609	0.00770966	0.00756355	0.00823627	0.00761978	0.00775418	0.00808161	0.00838301	0.0087817	0.00897874	0.00937205	0.00967253	0.0101895	0.0108453	0.0113581	0.0122303	0.0125315	0.0118212	0.0131961	0.0144666	0.0137797	0.0134296	0.0136291
29	Cambodia	115	KHM	OA	Lower middle income	Asia	0.000140545	0.00072947	0.00131839	0.00190732	0.00249624	0.00308517	0.00367409	0.00426302	0.00485194	0.00544086	0.00634777	0.00717227	0.00784973	0.00810859	0.00879856	0.0100551	0.00793043	0.0106509	0.0103482	0.00766697	0.0139636	0.0155902	0.0163733	0.0175847	0.0183785	0.0242055	0.0226176	0.0221617	0.0229295	0.0227949	0.0226629	0.0219954	0.0216537	0.0221668	0.0224601	0.0209945	0.02308	0.0207291	0.0213278	0.0217954	0.0224821
30	Cameroon	32	CMR	SSA	Lower middle income	Africa	0.0264593	0.0262556	0.0260519	0.0258481	0.0256444	0.0254407	0.025237	0.0250333	0.0248296	0.0246259	0.02534	0.0250255	0.0251404	0.025278	0.0255099	0.0254853	0.0236343	0.023191	0.0195138	0.0243872	0.0219694	0.0373463	0.0358404	0.0307446	0.0400065	0.0328436	0.0389582	0.0411398	0.0367138	0.0391892	0.0401079	0.0447175	0.0462677	0.0481412	0.0479327	0.0502181	0.0489332	0.0498622	0.049282	0.0504689	0.0486364
31	Canada	33	CAN	NA	High income	Americas	0.1866	0.187473	0.188347	0.189221	0.190094	0.190968	0.191842	0.192715	0.193589	0.194462	0.195341	0.196982	0.198299	0.203337	0.208409	0.217012	0.225333	0.231473	0.224959	0.240355	0.244827	0.316765	0.334461	0.346754	0.351931	0.377708	0.353872	0.382258	0.368364	0.363709	0.282107	0.288584	0.290428	0.274987	0.273787	0.274517	0.273663	0.267638	0.27123	0.266577	0.266024
32	Central African Republic	37	CAF	SSA	Low income	Africa	-0.029372	-0.029232	-0.0290919	-0.0289519	-0.0288119	-0.0286718	-0.0285318	-0.0283918	-0.0282517	-0.0281117	-0.0261087	-0.0250498	-0.0246548	-0.0243027	-0.0248189	-0.0245483	-0.034643	-0.0342679	-0.0429703	-0.0302967	-0.0439646	-0.0207777	-0.00934473	-0.0343895	-0.0188511	-0.0226016	-0.0227623	-0.0202159	-0.0268138	-0.00255477	-0.0119714	-0.0119361	0.0038506	-0.00183249	0.00142477	0.000118346	-0.00629633	0.00220224	-0.00111517	0.00955087	0.00458841
33	Chile	40	CHL	LA	High income	Americas	0.10371	0.105608	0.107505	0.109403	0.111301	0.113199	0.115096	0.116994	0.118892	0.120789	0.123546	0.12359	0.125741	0.128925	0.130534	0.133442	0.135562	0.136011	0.13607	0.138687	0.139742	0.140385	0.146718	0.143781	0.156681	0.151245	0.155114	0.160368	0.165563	0.157917	0.154357	0.143522	0.14026	0.136967	0.13301	0.134679	0.125028	0.11594	0.112479	0.113393	0.111129
34	China	351	CHN	China	Upper middle income	Asia	3.72482	3.78316	3.8415	3.89983	3.95817	4.0165	4.07484	4.13317	4.19151	4.24985	4.25839	4.36029	4.45073	4.47026	4.61062	4.87389	5.03949	4.84825	4.90111	4.99546	4.9619	5.14858	5.28636	5.3326	5.44947	5.50703	5.56965	5.6423	5.69505	5.73913	5.65644	5.57068	5.46953	5.37555	5.30855	5.2648	5.31181	5.26518	5.28335	5.27964	5.31561
35	Colombia	44	COL	LA	Upper middle income	Americas	0.451984	0.455593	0.459201	0.46281	0.466419	0.470027	0.473636	0.477244	0.480853	0.484462	0.48854	0.490706	0.492828	0.49687	0.499263	0.502925	0.516624	0.517106	0.520615	0.513611	0.504946	0.470864	0.476416	0.478366	0.481227	0.499089	0.506544	0.507499	0.513696	0.51791	0.524366	0.511778	0.520073	0.532219	0.541972	0.53647	0.539818	0.535029	0.530581	0.541104	0.537379
36	Congo	46	COG	SSA	Lower middle income	Africa	0.0945058	0.0945716	0.0946375	0.0947034	0.0947693	0.0948351	0.094901	0.0949669	0.0950328	0.0950986	0.0923234	0.0931329	0.0925512	0.0931498	0.0919939	0.0920604	0.0989348	0.0976956	0.0968332	0.096758	0.101115	0.103616	0.0995808	0.0987811	0.101457	0.10166	0.10618	0.110598	0.115388	0.118134	0.12028	0.121632	0.127237	0.125904	0.126832	0.125883	0.12737	0.128485	0.127628	0.128139	0.129757
37	Cook Islands	47	COK	#N/A	NA	Oceania	9.12669e-06	9.12669e-06	9.12669e-06	9.12669e-06	9.12669e-06	9.12669e-06	9.12669e-06	9.12669e-06	9.12669e-06	9.12669e-06	9.12669e-06	9.12669e-06	9.87398e-06	1.14273e-05	1.27882e-05	1.22492e-05	1.03733e-05	9.9802e-06	1.07336e-05	9.34044e-06	9.06573e-06	8.04553e-06	7.54892e-06	7.07241e-06	7.0838e-06	7.10263e-06	7.13168e-06	7.18068e-06	7.2473e-06	7.22091e-06	7.20893e-06	7.20882e-06	7.23093e-06	7.21148e-06	7.20996e-06	7.08353e-06	7.00272e-06	6.84331e-06	6.89323e-06	6.67767e-06	6.43e-06
38	Costa Rica	48	CRI	LA	Upper middle income	Americas	0.023286	0.0229503	0.0226146	0.0222788	0.0219431	0.0216074	0.0212717	0.020936	0.0206003	0.0202646	0.0196184	0.0197005	0.0194446	0.019097	0.0183332	0.0197959	0.0193073	0.0188108	0.0185634	0.0176164	0.0169308	0.0165387	0.016351	0.0162121	0.0158681	0.0161156	0.0160977	0.0165375	0.0167886	0.0164555	0.0168432	0.017383	0.0172971	0.0171301	0.0168367	0.0167525	0.0172589	0.0171608	0.0177493	0.0176946	0.0172964
39	Côte d'Ivoire	107	CIV	SSA	Lower middle income	Africa	0.135166	0.135018	0.134871	0.134724	0.134576	0.134429	0.134282	0.134134	0.133987	0.133839	0.13273	0.132856	0.132994	0.1331	0.133211	0.133324	0.134208	0.134164	0.133313	0.133683	0.132764	0.144884	0.141354	0.142257	0.15156	0.143713	0.145659	0.145879	0.148732	0.150177	0.150909	0.149095	0.150557	0.149779	0.154731	0.154094	0.149776	0.155397	0.156564	0.158604	0.157295
40	Croatia	98	HRV	Europe	High income	Europe	0.0294155	0.0292208	0.0290261	0.0288314	0.0286367	0.028442	0.0282473	0.0280526	0.0278579	0.0276632	0.0279623	0.0265721	0.0270935	0.0237595	0.0233155	0.0228203	0.0193352	0.0221844	0.0186415	0.0189332	0.0107179	0.0105105	0.0121231	0.012018	0.0134138	0.0125073	0.0161132	0.0170817	0.0207569	0.011895	0.0136184	0.0159295	0.0143055	0.0164282	0.0171641	0.0191365	0.0178502	0.0207335	0.0194297	0.0200279	0.0192347
41	Cuba	49	CUB	LA	Upper middle income	Americas	0.0647899	0.0629489	0.061108	0.059267	0.0574261	0.0555851	0.0537442	0.0519032	0.0500623	0.0482213	0.0469157	0.0451115	0.0428788	0.0400153	0.0388994	0.0375051	0.0383206	0.0380141	0.0382921	0.0374802	0.0373992	0.0377311	0.0374405	0.0375542	0.0363843	0.0372782	0.0383372	0.0392858	0.039628	0.0392432	0.0394506	0.0396963	0.0414334	0.0406728	0.0415593	0.0408611	0.0413932	0.0405933	0.0403207	0.0413817	0.0403018
42	Cyprus	50	CYP	Europe	High income	Asia	0.00160854	0.0015726	0.00153666	0.00150071	0.00146477	0.00142882	0.00139288	0.00135694	0.00132099	0.00128505	0.00124276	0.00117283	0.00125341	0.00115608	0.00106771	0.00100689	0.000977352	0.000898018	0.00086741	0.000814235	0.000822248	0.000940716	0.0009936	0.00093125	0.000903551	0.000826374	0.000847851	0.000834651	0.000819864	0.000842785	0.000948333	0.000981242	0.00106062	0.000994145	0.00103624	0.00115705	0.00122924	0.00133388	0.00138438	0.00148755	0.0015349
43	Czechia	167	CZE	Europe	High income	Europe	0.0331276	0.0323958	0.0316639	0.0309321	0.0302003	0.0294684	0.0287366	0.0280048	0.0272729	0.0265411	0.0271134	0.0236784	0.0240863	0.0231133	0.0233188	0.0231057	0.0250773	0.0242525	0.0236118	0.0235797	0.0242321	0.0252765	0.0203135	0.0206782	0.0194583	0.0186659	0.018519	0.0192141	0.0187886	0.0181697	0.0182519	0.0181303	0.0190219	0.0187297	0.0182831	0.0193661	0.0187492	0.0188065	0.0197873	0.0193529	0.019258
44	Democratic Republic of the Congo	250	COD	SSA	Low income	Africa	0.117768	0.116881	0.115994	0.115108	0.114221	0.113334	0.112447	0.111561	0.110674	0.109787	0.0957142	0.0944687	0.0953941	0.0957351	0.0970529	0.097762	0.124643	0.128006	0.123054	0.131023	0.13576	0.140813	0.1169	0.107673	0.100491	0.106419	0.105501	0.1259	0.121863	0.125661	0.124325	0.14058	0.152821	0.144616	0.154623	0.147103	0.149907	0.145438	0.144332	0.146841	0.147928
45	Denmark	54	DNK	Europe	High income	Europe	0.096	0.0934803	0.0909605	0.0884408	0.0859211	0.0834014	0.0808816	0.0783619	0.0758422	0.0733224	0.0716908	0.0686379	0.0632729	0.0624617	0.0633551	0.061067	0.0610802	0.0591803	0.0560451	0.0541616	0.0467793	0.045204	0.0393979	0.0355306	0.0288016	0.0248856	0.0211311	0.0209945	0.0204648	0.0187538	0.0200484	0.0217759	0.0226524	0.0233572	0.0258619	0.0274238	0.0294719	0.0302011	0.0289555	0.0312833	0.0324747
46	Dominica	55	DMA	LA	Upper middle income	Americas	6.57112e-05	6.58788e-05	6.60463e-05	6.62138e-05	6.63813e-05	6.65489e-05	6.67164e-05	6.68839e-05	6.70514e-05	6.7219e-05	6.76475e-05	6.72727e-05	6.76255e-05	6.78813e-05	6.81808e-05	6.8103e-05	6.81657e-05	6.81665e-05	6.81674e-05	6.81682e-05	6.81692e-05	7.75834e-05	7.75995e-05	7.74676e-05	7.72645e-05	7.71858e-05	7.70693e-05	7.71166e-05	7.70212e-05	7.83091e-05	7.84446e-05	7.89552e-05	7.94481e-05	7.9647e-05	7.90568e-05	7.97117e-05	7.89753e-05	7.89341e-05	7.92157e-05	7.9941e-05	8.00785e-05
47	Dominican Republic	56	DOM	LA	Upper middle income	Americas	0.0162377	0.0164168	0.016596	0.0167751	0.0169542	0.0171333	0.0173124	0.0174915	0.0176707	0.0178498	0.0178674	0.0183861	0.018418	0.0185414	0.0187758	0.0187821	0.0193951	0.0197028	0.0197934	0.018878	0.0186555	0.020389	0.022052	0.0214603	0.0224405	0.0222458	0.0229403	0.0239297	0.02384	0.0240033	0.0243717	0.02424	0.0241055	0.0242198	0.0244934	0.0249142	0.025263	0.0254217	0.0259501	0.0258072	0.0259186
48	Ecuador	58	ECU	LA	Upper middle income	Americas	0.0520627	0.0530516	0.0540405	0.0550294	0.0560184	0.0570073	0.0579962	0.0589851	0.059974	0.060963	0.061697	0.0627783	0.0637926	0.0649209	0.0667384	0.067456	0.0683175	0.0709193	0.0697376	0.0673679	0.0651033	0.0702798	0.0671343	0.065203	0.0685736	0.0676378	0.0687848	0.0671407	0.0687817	0.0707307	0.0718695	0.0712096	0.0735454	0.0715181	0.0499537	0.0488225	0.0483852	0.0492428	0.0489042	0.0470477	0.047439
49	Egypt	59	EGY	MENA	Lower middle income	Africa	0.0130075	0.0140245	0.0150416	0.0160586	0.0170757	0.0180927	0.0191098	0.0201268	0.0211439	0.0221609	0.0223132	0.0249205	0.0257685	0.0273645	0.028322	0.0310783	0.0330495	0.0344537	0.036087	0.0384095	0.0420878	0.0519265	0.0560796	0.05912	0.0638145	0.064237	0.0653608	0.0639336	0.0640163	0.0635991	0.0591559	0.0570737	0.0532587	0.0497945	0.0469432	0.0447651	0.0449258	0.043402	0.0422378	0.030727	0.030223
50	El Salvador	60	SLV	LA	Lower middle income	Americas	0.00843094	0.00838675	0.00834257	0.00829839	0.0082542	0.00821002	0.00816583	0.00812165	0.00807747	0.00803328	0.00796356	0.00796761	0.0079515	0.00778824	0.00783146	0.00747607	0.00779125	0.00747989	0.00716958	0.00735845	0.00714454	0.00937457	0.00951121	0.00934427	0.00915108	0.00896926	0.0101237	0.010262	0.0103088	0.0101672	0.0101795	0.00970524	0.00987209	0.00929296	0.00957255	0.00965142	0.00946145	0.00922235	0.00894363	0.00877643	0.00893105
51	Eritrea	178	ERI	SSA	Low income	Africa	0.0677357	0.067646	0.0675563	0.0674667	0.067377	0.0672874	0.0671977	0.067108	0.0670184	0.0669287	0.066736	0.0667927	0.0678288	0.0659792	0.0670728	0.0676799	0.06915	0.0703792	0.0708191	0.0710413	0.0711407	0.0723204	0.0721437	0.0729463	0.0727312	0.072838	0.0723431	0.0730634	0.0734332	0.0732525	0.0731869	0.0743799	0.0746028	0.0754307	0.0757869	0.0760038	0.0760713	0.0760502	0.0762061	0.0761355	0.0760804
52	Estonia	63	EST	Europe	High income	Europe	0.00568451	0.00573461	0.00578471	0.00583481	0.00588491	0.00593501	0.0059851	0.0060352	0.0060853	0.0061354	0.00549583	0.00549583	0.00731577	0.00636072	0.00443955	0.00338889	0.00315078	0.0033402	0.00370061	0.00316017	0.00320992	0.00752372	0.00545129	0.00705331	0.0064587	0.00720879	0.00749252	0.00767145	0.00793121	0.00725949	0.00803406	0.00849109	0.00891937	0.00922138	0.00992884	0.0100093	0.0101849	0.0104851	0.0102357	0.0106749	0.0106949
53	Ethiopia	238	ETH	SSA	Low income	Africa	0.288309	0.285529	0.282749	0.27997	0.27719	0.274411	0.271631	0.268851	0.266072	0.263292	0.267255	0.269641	0.271415	0.241245	0.242661	0.24327	0.248354	0.25205	0.258091	0.25568	0.249812	0.272882	0.287319	0.286327	0.291066	0.296489	0.316743	0.338448	0.349039	0.355838	0.371646	0.373378	0.381973	0.392277	0.40613	0.407627	0.422236	0.431782	0.429861	0.456225	0.469787
54	Fiji	66	FJI	Oceania	Upper middle income	Oceania	0.00229439	0.00235608	0.00241777	0.00247946	0.00254115	0.00260284	0.00266453	0.00272622	0.00278792	0.00284961	0.00291787	0.00297362	0.00300533	0.00310277	0.00317297	0.00324375	0.00323059	0.00325077	0.00323242	0.00319208	0.00320059	0.00334398	0.00330241	0.00320691	0.00331552	0.00326138	0.00326349	0.00327739	0.0032809	0.0032837	0.00330683	0.00333174	0.0033579	0.00338836	0.00265821	0.00269999	0.00272777	0.00280525	0.00283174	0.00294501	0.00287888
55	Finland	67	FIN	Europe	High income	Europe	0.00806196	0.0098026	0.0115432	0.0132839	0.0150245	0.0167652	0.0185058	0.0202465	0.0219871	0.0237278	0.0274994	0.0250374	0.028218	0.0298536	0.0341414	0.0362804	0.0369406	0.0392105	0.0410841	0.0434802	0.0404948	0.0446579	0.0465567	0.0423378	0.0433489	0.0461061	0.038539	0.0437531	0.0513814	0.0413136	0.0466674	0.0320877	0.0304848	0.0287863	0.0288074	0.0270625	0.0247797	0.023685	0.0222469	0.0217442	0.020277
56	France	68	FRA	Europe	High income	Europe	0.369114	0.36378	0.358446	0.353113	0.347779	0.342446	0.337112	0.331778	0.326445	0.321111	0.314857	0.347867	0.351351	0.375349	0.408433	0.442603	0.486974	0.513195	0.540761	0.580984	0.533491	0.578092	0.536869	0.547875	0.52964	0.502639	0.492993	0.517643	0.475946	0.446416	0.409011	0.399439	0.406041	0.419855	0.410969	0.42003	0.419098	0.418812	0.407308	0.403035	0.403553
57	French Polynesia	70	PYF	Oceania	High income	Oceania	0.000243347	0.000244679	0.00024601	0.000247342	0.000248673	0.000250004	0.000251336	0.000252667	0.000253999	0.00025533	0.000256797	0.000257806	0.000259172	0.000261792	0.000261864	0.00026139	0.0002615	0.000261822	0.000266555	0.000268101	0.000274082	0.000284917	0.000277254	0.000282462	0.000286157	0.000279188	0.000279208	0.000279952	0.000280109	0.000279242	0.000279559	0.000278827	0.000279077	0.000278796	0.000278185	0.000278337	0.000278566	0.000278973	0.000278833	0.000279356	0.000279243
58	Gabon	74	GAB	SSA	Upper middle income	Africa	0.0133202	0.013592	0.0138638	0.0141357	0.0144075	0.0146793	0.0149511	0.015223	0.0154948	0.0157666	0.0156644	0.0163345	0.0163002	0.0166238	0.0164018	0.0164922	0.0174379	0.0177648	0.0180405	0.0180551	0.0180785	0.0192203	0.0199675	0.0194164	0.0200863	0.0208934	0.0209601	0.0220741	0.0213917	0.0210788	0.0205816	0.0200026	0.022908	0.0230731	0.0243476	0.0283601	0.0274828	0.0367691	0.0347417	0.035417	0.0330995
59	Gambia	75	GMB	SSA	Low income	Africa	0.00475989	0.00473716	0.00471442	0.00469169	0.00466896	0.00464623	0.00462349	0.00460076	0.00457803	0.00455529	0.00459209	0.00456468	0.00456062	0.00456496	0.00446704	0.00440875	0.00407624	0.00411077	0.00402725	0.00411551	0.00312139	0.00369406	0.00369863	0.0038352	0.00370836	0.00368446	0.00355521	0.00357154	0.00379188	0.00383266	0.00384637	0.00357633	0.00356536	0.00359874	0.00381738	0.00397812	0.00367634	0.00362163	0.00375881	0.00380289	0.00361289
60	Georgia	73	GEO	FSU	Upper middle income	Asia	0.0775965	0.0747783	0.07196	0.0691418	0.0663236	0.0635053	0.0606871	0.0578688	0.0550506	0.0522323	0.0497749	0.0451078	0.0456372	0.0390761	0.0339396	0.0327578	0.0331103	0.0322617	0.0319355	0.0314813	0.0318278	0.0305168	0.0305861	0.0299881	0.0300144	0.0310878	0.0302216	0.0294926	0.028433	0.0292415	0.029386	0.0321974	0.0333349	0.0351278	0.035251	0.0344871	0.034861	0.0333055	0.0317146	0.0322753	0.033018
61	Germany	79	DEU	Europe	High income	Europe	0.594283	0.579081	0.563878	0.548676	0.533474	0.518272	0.503069	0.487867	0.472665	0.457463	0.4539	0.423676	0.401918	0.382093	0.401179	0.392416	0.382566	0.379461	0.388568	0.39467	0.360286	0.36931	0.357094	0.353468	0.338222	0.332152	0.304574	0.328452	0.301786	0.30117	0.306294	0.305583	0.299381	0.296211	0.301829	0.290566	0.279815	0.267656	0.24011	0.239441	0.238911
62	Ghana	81	GHA	SSA	Lower middle income	Africa	0.0831158	0.0825514	0.081987	0.0814226	0.0808582	0.0802938	0.0797294	0.079165	0.0786006	0.0780362	0.0769746	0.0772159	0.0770811	0.0771582	0.0772521	0.0771921	0.0752522	0.0743761	0.0620741	0.0683761	0.058794	0.0796504	0.0815598	0.0725146	0.0665636	0.0604097	0.0616767	0.0682929	0.0628149	0.0680442	0.0670384	0.0615293	0.0658443	0.0637666	0.0641605	0.0633741	0.0636737	0.0609239	0.0635773	0.067039	0.062357
63	Greece	84	GRC	Europe	High income	Europe	0.0791779	0.0790819	0.078986	0.0788901	0.0787941	0.0786982	0.0786023	0.0785063	0.0784104	0.0783145	0.0774591	0.0775831	0.0781263	0.0778126	0.0782349	0.0788885	0.0797144	0.077556	0.0762995	0.0752033	0.072657	0.0717212	0.0703262	0.0697181	0.0674242	0.0656776	0.0640893	0.0623069	0.0612384	0.0593381	0.0582552	0.061809	0.0600225	0.0609829	0.0539424	0.0545029	0.0557182	0.0567766	0.053807	0.0563568	0.0555591
64	Guatemala	89	GTM	LA	Upper middle income	Americas	0.0228054	0.023665	0.0245245	0.0253841	0.0262437	0.0271033	0.0279628	0.0288224	0.029682	0.0305416	0.0310415	0.0317698	0.032499	0.0346596	0.0346755	0.0351755	0.035517	0.0356304	0.0354216	0.0358559	0.035604	0.0361281	0.0350079	0.0343259	0.0358946	0.0346545	0.0317426	0.0309176	0.0310496	0.0320521	0.0327975	0.0336806	0.0338207	0.0335996	0.0339708	0.0341124	0.0348844	0.035201	0.0355192	0.0357971	0.0362013
65	Guinea	90	GIN	SSA	Low income	Africa	0.105156	0.105228	0.1053	0.105372	0.105444	0.105516	0.105589	0.105661	0.105733	0.105805	0.104495	0.103862	0.104193	0.104551	0.105018	0.105459	0.110153	0.110824	0.108194	0.111846	0.111373	0.116388	0.113102	0.115025	0.117745	0.113519	0.115576	0.117252	0.11724	0.11953	0.122132	0.121171	0.118739	0.121069	0.123027	0.126641	0.118358	0.124887	0.130969	0.129677	0.129589
66	Guyana	91	GUY	LA	Upper middle income	Americas	0.00490274	0.00493919	0.00497564	0.00501209	0.00504854	0.005085	0.00512145	0.0051579	0.00519435	0.0052308	0.00518295	0.00529883	0.00533102	0.00533312	0.00533043	0.00537568	0.00552143	0.00555005	0.00551401	0.00556735	0.00553031	0.0059671	0.00595624	0.00569288	0.00600678	0.00591288	0.00592809	0.00595036	0.00610902	0.00593722	0.0060161	0.00602903	0.00616326	0.00627488	0.00627767	0.00612996	0.00621183	0.00608732	0.00632882	0.00618212	0.0061288
67	Honduras	95	HND	LA	Lower middle income	Americas	0.020635	0.0205394	0.0204438	0.0203482	0.0202526	0.020157	0.0200614	0.0199658	0.0198703	0.0197747	0.0194063	0.0194045	0.0193539	0.0190342	0.0194753	0.0195955	0.0199579	0.0199665	0.0198049	0.0193334	0.0196048	0.0213602	0.0225012	0.0235554	0.0257097	0.0247584	0.0251822	0.0262842	0.0264036	0.0267473	0.0272479	0.0273716	0.0285352	0.0283701	0.0280181	0.0285169	0.0296219	0.0299422	0.0289029	0.0292902	0.0287329
68	Hungary	97	HUN	Europe	High income	Europe	0.0588832	0.0562716	0.0536599	0.0510483	0.0484367	0.045825	0.0432134	0.0406018	0.0379902	0.0353785	0.0336616	0.0299879	0.0258489	0.0255895	0.0247297	0.0241176	0.0256278	0.025057	0.0244984	0.0250933	0.0227837	0.0230123	0.022795	0.0222489	0.0223245	0.0202535	0.0195656	0.019458	0.0191574	0.0183312	0.0176222	0.0198058	0.0232785	0.0266925	0.0285241	0.0324237	0.039747	0.0448465	0.0471606	0.0503817	0.0495869
69	Iceland	99	ISL	Europe	High income	Europe	0.0148362	0.0148292	0.0148223	0.0148154	0.0148085	0.0148016	0.0147947	0.0147878	0.0147809	0.014774	0.0147687	0.014754	0.0147425	0.0147476	0.0147859	0.0146639	0.0146735	0.01467	0.0146655	0.0146144	0.0146002	0.015572	0.01553	0.0155578	0.0155732	0.015575	0.0157077	0.0157367	0.0157489	0.0156359	0.0155583	0.015718	0.0157493	0.0157047	0.0157433	0.0157521	0.0158817	0.0158894	0.0155373	0.015686	0.015702
70	India	100	IND	India	Lower middle income	Asia	0.666468	0.672582	0.678696	0.68481	0.690924	0.697038	0.703151	0.709265	0.715379	0.721493	0.725989	0.757836	0.785325	0.808297	0.84899	0.877933	0.912771	0.948749	0.980424	1.00545	0.988449	1.34315	1.29545	1.20193	1.39195	1.47241	1.55549	1.58345	1.606	1.63893	1.63623	1.71177	1.66461	1.62275	1.65731	1.66939	1.63261	1.6456	1.68437	1.69533	1.72355
71	Indonesia	101	IDN	OA	Lower middle income	Asia	0.133744	0.134223	0.134702	0.135181	0.13566	0.136138	0.136617	0.137096	0.137575	0.138054	0.143478	0.134646	0.138068	0.13732	0.141655	0.144066	0.144062	0.139724	0.135001	0.133348	0.136548	0.153035	0.170413	0.188298	0.203411	0.230827	0.246792	0.259895	0.269461	0.278801	0.26635	0.262474	0.255781	0.237563	0.229848	0.217767	0.215407	0.226742	0.221565	0.221377	0.223133
72	Iran (Islamic Republic of)	102	IRN	MENA	Lower middle income	Asia	0.440832	0.444739	0.448647	0.452554	0.456461	0.460369	0.464276	0.468183	0.472091	0.475998	0.480304	0.484488	0.49743	0.496134	0.502572	0.505813	0.515133	0.52285	0.532788	0.531511	0.541001	0.545359	0.553054	0.561258	0.573385	0.413399	0.432008	0.422352	0.423708	0.419187	0.409667	0.389978	0.394393	0.392876	0.383414	0.380647	0.383163	0.377943	0.378542	0.37828	0.384132
73	Iraq	103	IRQ	MENA	Upper middle income	Asia	0.0448245	0.0448831	0.0449416	0.0450001	0.0450587	0.0451172	0.0451758	0.0452343	0.0452929	0.0453514	0.0489811	0.0411182	0.0442173	0.0474258	0.0466421	0.0453973	0.0437338	0.0455707	0.0457446	0.0454631	0.0464213	0.0473188	0.0473317	0.0441455	0.0444933	0.0453904	0.0452858	0.0468347	0.0485391	0.0524384	0.0529671	0.0543442	0.0550014	0.0540285	0.0531544	0.0498254	0.0500948	0.0509877	0.0506581	0.0480896	0.0503297
74	Ireland	104	IRL	Europe	High income	Europe	0.123902	0.132963	0.142023	0.151084	0.160144	0.169205	0.178265	0.187326	0.196386	0.205447	0.226227	0.216337	0.219513	0.243462	0.257377	0.254356	0.240097	0.2422	0.265906	0.259491	0.232274	0.231765	0.279455	0.242518	0.22354	0.220148	0.208604	0.202187	0.203498	0.228517	0.0851049	0.0822711	0.0881125	0.0869043	0.0844136	0.0855283	0.0852679	0.0889687	0.0896664	0.0809579	0.0812827
75	Israel	105	ISR	MENA	High income	Asia	0.0028136	0.00288016	0.00294673	0.00301329	0.00307986	0.00314642	0.00321299	0.00327955	0.00334612	0.00341268	0.00346801	0.00355018	0.003635	0.00365528	0.00374935	0.00372942	0.00371869	0.00375211	0.00377806	0.00384416	0.00386671	0.00393031	0.00370288	0.00379947	0.00377922	0.003849	0.00409038	0.00410684	0.00416848	0.00415957	0.00429657	0.00441948	0.00442304	0.00446246	0.00451953	0.00471851	0.00483123	0.00491996	0.00494633	0.00500385	0.00504891
76	Italy	106	ITA	Europe	High income	Europe	0.175505	0.172744	0.169983	0.167222	0.16446	0.161699	0.158938	0.156177	0.153416	0.150655	0.152427	0.139377	0.141346	0.141526	0.137834	0.133093	0.130988	0.127954	0.123912	0.123697	0.122	0.152474	0.157315	0.156247	0.156168	0.153861	0.150045	0.152483	0.144742	0.135493	0.139713	0.147544	0.144753	0.152456	0.143631	0.150976	0.151466	0.154049	0.146023	0.164038	0.158381
77	Jamaica	109	JAM	LA	Upper middle income	Americas	0.00336366	0.00339694	0.00343022	0.0034635	0.00349678	0.00353006	0.00356333	0.00359661	0.00362989	0.00366317	0.00374882	0.00374242	0.00381044	0.00375394	0.00369511	0.00377261	0.00375187	0.00374048	0.00375302	0.00378602	0.00380164	0.004023	0.00400572	0.0040929	0.00396489	0.00393543	0.00352974	0.0034802	0.00345033	0.00340372	0.00338612	0.00339629	0.00343012	0.00345058	0.00344176	0.00343538	0.00345485	0.00342561	0.00348649	0.00346434	0.00347693
78	Japan	110	JPN	OA	High income	Asia	0.0433106	0.0441292	0.0449478	0.0457663	0.0465849	0.0474035	0.0482221	0.0490407	0.0498592	0.0506778	0.0554327	0.0577685	0.0620496	0.0682097	0.0705095	0.069475	0.0713217	0.0732044	0.0741592	0.0741009	0.0744129	0.0899673	0.0950293	0.0969475	0.0980328	0.0961528	0.0932431	0.0915998	0.0855384	0.0809602	0.043987	0.0418327	0.0389747	0.041049	0.0418942	0.04129	0.0419842	0.0402772	0.0390114	0.0391363	0.039033
79	Jordan	112	JOR	MENA	Upper middle income	Asia	0.00829448	0.00851777	0.00874106	0.00896436	0.00918765	0.00941094	0.00963423	0.00985752	0.0100808	0.0103041	0.0102991	0.0107372	0.0113212	0.0114565	0.0110559	0.0111575	0.0110042	0.0107911	0.010524	0.0106231	0.0103576	0.0103212	0.0104269	0.0104838	0.0105436	0.0107891	0.0107115	0.011005	0.0115842	0.0111643	0.0111771	0.011276	0.0111378	0.0113035	0.0115535	0.0115688	0.0120325	0.0117666	0.0117814	0.0117623	0.0117589
80	Kazakhstan	108	KAZ	FSU	Upper middle income	Asia	1.60698	1.62557	1.64416	1.66275	1.68134	1.69992	1.71851	1.7371	1.75569	1.77428	1.79985	1.79371	1.88665	1.81232	1.7674	1.6528	1.61986	1.5494	1.52466	1.53508	1.56182	1.58293	1.5511	1.59712	1.60104	1.6049	1.62532	1.65507	1.65258	1.67191	1.71651	1.74744	1.78607	1.76039	1.74108	1.7572	1.78598	1.74308	1.71446	1.71689	1.74297
[truncated: 86 more rows]

[truncated: 7 more sheets: S8, S9, S10, S11, S12, S13, S14]
